# Supplementary material for: Identification of Hyper-Methylated Tumor Suppressor Genes-Based Diagnostic Panel for Esophageal Squamous Cell Carcinoma (ESCC) in a Chinese Han Population
Source: Front Genet. 2018 Sep 5;9:356. doi: 10.3389/fgene.2018.00356 (PMC6133993; doi:10.3389/fgene.2018.00356)
Supplement: Supplementary file 1 [file Data_Sheet_1.CSV]

Supplementary Table 1 The methylation status of the CpG sites of the candidate tumor suppressor genes in the TCGA/GEO combined dataset
Gene	Chr	Pos	McaM	McoM	Pvalue	FDR	Sens	Spec	AUC	Mean.PBL	Mean.PBMC
STK11-cg14009312	19	1205012	0.93	0.93	0.9	0.94	0.47	0.65	0.51	0.89	0.89
STK11-cg02671671	19	1205696	0.04	0.04	0.73	0.83	0.34	0.77	0.48	0.08	0.08
STK11-cg02764370	19	1205706	0.03	0.03	0.52	0.66	0.44	0.65	0.46	0.07	0.04
STK11-cg24769167	19	1205715	0.03	0.03	0.12	0.23	0.52	0.69	0.6	0.07	0.05
STK11-cg11303561	19	1206399	0.14	0.14	0.32	0.47	0.41	0.85	0.56	0.21	0.19
STK11-cg21547976	19	1206451	0.06	0.05	0.22	0.36	0.7	0.5	0.58	0.11	0.05
STK11-cg04583149	19	1207124	0.06	0.03	0.08	0.17	0.3	0.92	0.61	0.06	0.03
STK11-cg17151991	19	1207421	0.13	0.07	0.0063	0.022	0.45	0.92	0.67	0.12	0.08
STK11-cg18405140	19	1207644	0.21	0.08	1.10E-06	1.70E-05	0.61	0.96	0.81	0.16	0.08
STK11-cg16601904	19	1218482	0.8	0.73	2.90E-06	3.60E-05	0.84	0.69	0.8	0.76	0.76
STK11-cg22240650	19	1219451	0.93	0.93	0.32	0.47	0.24	0.96	0.56	0.84	0.85
STK11-cg27535237	19	1220632	0.98	0.98	0.01	0.033	0.75	0.58	0.66	0.97	0.98
STK11-cg14524579	19	1220815	0.76	0.73	0.047	0.11	0.5	0.81	0.63	0.88	0.86
STK11-cg08681293	19	1221756	0.71	0.51	2.60E-08	8.20E-07	0.93	0.81	0.85	0.86	0.85
STK11-cg08317252	19	1223163	0.41	0.41	0.3	0.45	0.43	0.77	0.57	0.6	0.57
STK11-cg22068659	19	1224987	0.96	0.96	0.93	0.96	0.55	0.54	0.49	0.93	0.94
STK11-cg22467470	19	1226523	0.93	0.89	0.18	0.3	0.27	0.92	0.59	0.96	0.98
STK11-cg16192413	19	1226669	0.83	0.79	0.21	0.35	0.53	0.65	0.58	0.88	0.88
STK11-cg06909547	19	1226966	0.88	0.85	0.011	0.035	0.69	0.62	0.66	0.86	0.87
STK11-cg07536072	19	1227141	0.8	0.74	4.90E-05	3.60E-04	0.64	0.88	0.76	0.85	0.83
STK11-cg24145685	19	1227852	0.7	0.59	0.0011	0.0053	0.65	0.81	0.71	0.82	0.79
STK11-cg09758705	19	1228246	0.88	0.87	0.14	0.25	0.73	0.5	0.59	0.86	0.86
STK11-cg00896043	19	1228271	0.87	0.85	0.0023	0.0094	0.58	0.81	0.69	0.86	0.85
TSC2-cg02198582	16	2099376	0.82	0.81	0.18	0.31	0.69	0.54	0.58	0.86	0.84
TSC2-cg20253700	16	2099508	0.65	0.72	0.1	0.2	0.49	0.85	0.6	0.79	0.81
TSC2-cg01952473	16	2101054	0.92	0.92	0.48	0.63	0.32	0.85	0.55	0.88	0.89
TSC2-cg03325671	16	2104122	0.85	0.85	0.29	0.44	0.34	0.92	0.57	0.84	0.81
TSC2-cg04301760	16	2104246	0.88	0.86	0.0026	0.01	0.5	0.88	0.69	0.88	0.87
TSC2-cg07675656	16	2105015	0.78	0.62	4.80E-05	3.60E-04	0.91	0.5	0.76	0.82	0.8
TSC2-cg26819590	16	2105207	0.93	0.69	4.40E-09	2.40E-07	0.73	0.92	0.87	0.92	0.95
TSC2-cg00500602	16	2105310	0.92	0.78	1.70E-08	5.70E-07	0.92	0.73	0.86	0.88	0.89
TSC2-cg00260803	16	2107101	0.89	0.84	5.30E-06	5.90E-05	0.71	0.77	0.79	0.89	0.88
TSC2-cg04515572	16	2107413	0.88	0.85	0.0043	0.015	0.5	0.85	0.68	0.87	0.87
TSC2-cg03209472	16	2110362	0.78	0.78	0.48	0.63	0.53	0.65	0.54	0.82	0.79
TSC2-cg02747341	16	2110688	0.65	0.67	0.38	0.53	0.44	0.77	0.56	0.81	0.78
TSC2-cg26869617	16	2111094	0.89	0.89	0.46	0.61	0.39	0.81	0.55	0.87	0.86
TSC2-cg08783219	16	2112932	0.88	0.88	0.92	0.96	0.23	0.85	0.49	0.88	0.86
TSC2-cg27051224	16	2113170	0.96	0.96	0.56	0.7	0.26	1	0.54	0.93	0.95
TSC2-cg07754880	16	2113258	0.62	0.62	0.9	0.94	0.45	0.69	0.51	0.73	0.67
TSC2-cg10205629	16	2113852	0.86	0.86	0.18	0.3	0.65	0.54	0.59	0.86	0.84
TSC2-cg09420993	16	2114026	0.71	0.71	0.73	0.83	0.35	0.88	0.52	0.84	0.82
TSC2-cg06445533	16	2114118	0.89	0.88	0.2	0.34	0.45	0.73	0.58	0.89	0.88
TSC2-cg06991955	16	2114232	0.96	0.95	1.70E-04	0.001	0.54	0.88	0.74	0.93	0.94
TSC2-cg23388097	16	2114243	0.87	0.86	0.02	0.057	0.76	0.58	0.65	0.86	0.84
TSC2-cg05306441	16	2120441	0.89	0.88	0.13	0.24	0.56	0.65	0.6	0.86	0.85
TSC2-cg06243965	16	2120669	0.78	0.79	0.22	0.36	0.45	0.81	0.58	0.78	0.77
TSC2-cg06846976	16	2121682	0.83	0.89	0.019	0.054	0.61	0.65	0.65	0.81	0.85
TSC2-cg08855903	16	2121747	0.76	0.81	0.12	0.23	0.66	0.58	0.6	0.87	0.91
TSC2-cg16784970	16	2123215	0.92	0.92	0.38	0.53	0.62	0.54	0.56	0.92	0.92
TSC2-cg05626094	16	2124103	0.67	0.71	0.031	0.08	0.84	0.5	0.64	0.84	0.81
TSC2-cg16353272	16	2124240	0.87	0.88	0.19	0.32	0.48	0.77	0.58	0.87	0.87
TSC2-cg09137838	16	2124430	0.9	0.9	0.68	0.79	0.36	0.81	0.53	0.87	0.87
TSC2-cg08043994	16	2125675	0.89	0.89	0.53	0.67	0.23	0.96	0.54	0.88	0.87
TSC2-cg03935709	16	2125759	0.99	0.99	0.75	0.84	0.55	0.58	0.48	0.97	0.99
TSC2-cg07726222	16	2125875	0.86	0.85	0.11	0.21	0.52	0.73	0.6	0.87	0.86
TSC2-cg08776331	16	2125989	0.87	0.87	0.79	0.87	0.1	1	0.48	0.86	0.84
TSC2-cg18795433	16	2125994	0.72	0.72	0.76	0.85	0.69	0.5	0.52	0.86	0.84
TSC2-cg03013188	16	2126939	0.99	0.99	0.51	0.65	0.47	0.73	0.54	0.97	0.98
TSC2-cg07101029	16	2127004	0.76	0.72	1.60E-04	0.00093	0.66	0.81	0.74	0.83	0.78
TSC2-cg07020987	16	2127147	0.97	0.96	0.22	0.36	0.95	0.23	0.58	0.94	0.96
TSC2-cg16424182	16	2127647	0.82	0.81	0.16	0.28	0.46	0.73	0.59	0.89	0.89
TSC2-cg27191520	16	2127829	0.68	0.66	0.083	0.17	0.23	1	0.61	0.78	0.74
TSC2-cg05971321	16	2128872	0.76	0.85	0.006	0.021	0.75	0.62	0.67	0.92	0.93
TSC2-cg08249385	16	2128901	0.73	0.78	0.13	0.23	0.34	0.88	0.6	0.83	0.8
TSC2-cg07073662	16	2129289	0.68	0.75	0.054	0.12	0.69	0.58	0.62	0.86	0.83
TSC2-cg01718071	16	2129354	0.72	0.79	0.18	0.31	0.4	0.81	0.58	0.87	0.84
TSC2-cg01151840	16	2129668	0.77	0.77	0.18	0.3	0.35	0.88	0.59	0.84	0.82
TSC2-cg26442607	16	2129764	0.78	0.78	0.78	0.86	0.62	0.5	0.48	0.77	0.74
TSC2-cg26688936	16	2131718	0.82	0.81	0.35	0.49	0.34	0.85	0.56	0.96	0.97
TSC2-cg04725426	16	2131752	0.78	0.76	0.23	0.37	0.39	0.88	0.58	0.93	0.94
TSC2-cg08779982	16	2131825	0.8	0.71	2.30E-04	0.0013	0.7	0.85	0.73	0.87	0.89
TSC2-cg02504384	16	2132245	0.57	0.42	9.40E-08	2.50E-06	0.79	0.77	0.84	0.72	0.69
TSC2-cg06330323	16	2132315	0.69	0.37	7.60E-07	1.30E-05	0.68	0.92	0.81	0.89	0.93
TSC2-cg02364279	16	2132527	0.78	0.64	1.20E-04	7.30E-04	0.67	0.77	0.74	0.89	0.9
TSC2-cg02851047	16	2132723	0.59	0.53	0.029	0.077	0.53	0.81	0.64	0.8	0.79
TSC2-cg08404702	16	2133388	0.95	0.89	2.30E-07	5.00E-06	0.91	0.81	0.83	0.82	0.9
TSC2-cg04847830	16	2134079	0.89	0.87	4.70E-04	0.0025	0.7	0.65	0.72	0.88	0.87
TSC2-cg03387240	16	2134089	0.89	0.89	0.21	0.34	0.61	0.58	0.58	0.86	0.84
TSC2-cg03174038	16	2134317	0.99	0.99	0.42	0.58	0.35	0.88	0.55	0.96	0.98
TSC2-cg08966366	16	2134448	0.97	0.97	0.41	0.56	0.15	1	0.55	0.93	0.95
TSC2-cg05968213	16	2134495	0.94	0.94	0.031	0.08	0.32	0.92	0.64	0.92	0.92
TSC2-cg20337860	16	2134631	0.84	0.82	0.1	0.2	0.92	0.27	0.6	0.85	0.84
TSC2-cg05322342	16	2134657	0.86	0.86	0.32	0.47	0.31	0.88	0.56	0.86	0.84
TSC2-cg08936056	16	2135250	0.83	0.8	0.0034	0.013	0.38	1	0.69	0.85	0.83
TSC2-cg01769813	16	2135281	0.87	0.85	0.012	0.037	0.65	0.62	0.66	0.87	0.86
TSC2-cg06330375	16	2135498	0.88	0.87	0.51	0.66	0.63	0.58	0.54	0.89	0.88
TSC2-cg06094085	16	2136269	0.76	0.65	1.60E-06	2.30E-05	0.73	0.85	0.8	0.85	0.82
TSC2-cg07730183	16	2136400	0.8	0.73	2.00E-04	0.0011	0.65	0.77	0.74	0.85	0.83
TSC2-cg04262392	16	2136746	0.98	0.98	0.24	0.38	0.48	0.73	0.57	0.95	0.97
TSC2-cg01288350	16	2136783	0.99	0.99	0.77	0.86	0.082	1	0.48	0.97	0.98
TSC2-cg05752664	16	2136842	0.77	0.75	0.011	0.034	0.61	0.73	0.66	0.8	0.77
TSC2-cg08872248	16	2136968	0.94	0.93	0.045	0.11	0.9	0.35	0.63	0.91	0.91
TSC2-cg09325360	16	2138086	0.73	0.64	2.10E-08	7.00E-07	0.83	0.81	0.85	0.79	0.75
TSC2-cg04328826	16	2138381	0.71	0.62	2.90E-05	2.40E-04	0.71	0.77	0.76	0.78	0.72
TSC2-cg03460622	16	2138615	0.93	0.92	0.55	0.69	0.75	0.46	0.54	0.93	0.94
CARS-cg08862742	11	3022200	0.59	0.55	0.15	0.27	0.49	0.77	0.59	0.86	0.84
CARS-cg04111109	11	3036885	0.75	0.73	0.016	0.048	0.55	0.77	0.65	0.83	0.79
CARS-cg14312661	11	3064385	0.83	0.69	1.30E-09	1.40E-07	0.84	0.88	0.88	0.86	0.86
CARS-cg21190595	11	3071167	0.2	0.23	0.17	0.29	0.8	0.46	0.59	0.54	0.44
CARS-cg13442606	11	3071269	0.23	0.27	0.1	0.2	0.79	0.5	0.6	0.65	0.54
CARS-cg01104590	11	3073136	0.75	0.71	0.082	0.17	0.36	0.92	0.61	0.55	0.5
CARS-cg17004353	11	3073441	0.71	0.63	0.044	0.11	0.73	0.62	0.63	0.36	0.38
CARS-cg25072766	11	3073488	0.73	0.68	0.092	0.19	0.37	0.92	0.61	0.47	0.49
CARS-cg18808076	11	3074184	0.9	0.87	0.0011	0.005	0.57	0.77	0.71	0.89	0.9
CARS-cg20324356	11	3077922	0.06	0.06	0.77	0.85	0.59	0.5	0.48	0.09	0.05
CARS-cg04433151	11	3078265	0.02	0.02	0.12	0.22	0.74	0.54	0.6	0.05	0.03
CARS-cg25239586	11	3078610	0.05	0.05	0.22	0.36	0.65	0.58	0.58	0.1	0.06
CARS-cg22479947	11	3078624	0.02	0.02	0.55	0.69	0.33	0.81	0.54	0.04	0.03
CARS-cg17055371	11	3078785	0.02	0.02	0.1	0.2	0.35	0.88	0.6	0.05	0.03
CARS-cg08974966	11	3078805	0.03	0.04	0.13	0.23	0.64	0.58	0.6	0.1	0.06
CARS-cg21875845	11	3078852	0.01	0.01	0.078	0.16	0.45	0.77	0.61	0.03	0.01
CARS-cg05729581	11	3078854	0.09	0.09	0.3	0.45	0.48	0.58	0.43	0.14	0.09
CARS-cg08895021	11	3078880	0.03	0.03	0.42	0.58	0.31	0.81	0.55	0.08	0.04
CARS-cg08508325	11	3079039	0.14	0.11	0.018	0.052	0.41	0.85	0.65	0.3	0.23
NUP98-cg19149140	11	3696925	0.91	0.92	0.51	0.65	0.34	0.81	0.54	0.87	0.89
NUP98-cg23723775	11	3706578	0.89	0.8	0.037	0.092	0.91	0.38	0.63	0.86	0.88
NUP98-cg21941618	11	3723921	0.91	0.92	0.5	0.65	0.24	0.96	0.54	0.89	0.9
NUP98-cg05344046	11	3731649	0.83	0.85	0.31	0.46	0.41	0.81	0.56	0.82	0.88
NUP98-cg10093067	11	3733666	0.59	0.5	0.03	0.08	0.53	0.77	0.64	0.84	0.89
CREBBP-cg02512806	16	3775494	0.69	0.64	0.0016	0.0069	0.43	0.92	0.7	0.72	0.7
CREBBP-cg16594957	16	3776135	0.88	0.86	0.021	0.059	0.29	0.96	0.65	0.84	0.8
CREBBP-cg10203440	16	3776234	0.75	0.73	0.22	0.36	0.37	0.81	0.58	0.77	0.72
CREBBP-cg04071758	16	3776298	0.89	0.9	0.38	0.53	0.7	0.5	0.56	0.87	0.88
CREBBP-cg22321985	16	3776301	0.85	0.86	0.87	0.92	0.57	0.58	0.51	0.82	0.82
CREBBP-cg03879109	16	3776463	0.9	0.91	0.72	0.82	0.28	0.88	0.52	0.85	0.86
CREBBP-cg05151055	16	3777746	0.91	0.89	0.0061	0.021	0.59	0.73	0.67	0.9	0.89
CREBBP-cg09740815	16	3777892	0.85	0.85	0.72	0.82	0.54	0.54	0.48	0.85	0.82
CREBBP-cg01383349	16	3777990	0.94	0.93	0.064	0.14	0.61	0.65	0.62	0.9	0.95
CREBBP-cg07618675	16	3778217	0.81	0.79	0.0019	0.0079	0.62	0.77	0.7	0.82	0.79
CREBBP-cg01010931	16	3778708	0.9	0.89	0.0095	0.031	0.55	0.81	0.66	0.88	0.86
CREBBP-cg27100547	16	3779271	0.93	0.92	0.05	0.12	0.48	0.77	0.62	0.91	0.9
NUP98-ch.11.152092R	11	3780240	0.05	0.05	0.04	0.1	0.84	0.42	0.63	0.09	0.04
CREBBP-cg10963021	16	3781301	0.86	0.86	0.78	0.86	0.28	0.96	0.52	0.85	0.83
CREBBP-cg16560077	16	3781408	0.95	0.95	0.98	0.99	0.45	0.73	0.5	0.91	0.92
CREBBP-cg27318635	16	3781749	0.95	0.94	0.036	0.092	0.35	0.92	0.63	0.92	0.94
CREBBP-cg04432137	16	3781770	0.89	0.87	0.0028	0.011	0.46	0.88	0.69	0.88	0.87
CREBBP-cg04850976	16	3782990	0.82	0.73	1.10E-04	6.80E-04	0.64	0.77	0.75	0.83	0.8
CREBBP-cg02350295	16	3784620	0.92	0.93	0.06	0.14	0.47	0.85	0.62	0.89	0.87
CREBBP-cg04979551	16	3784851	0.91	0.9	0.21	0.35	0.69	0.5	0.58	0.88	0.87
CREBBP-cg04336433	16	3784955	0.94	0.93	0.37	0.52	0.41	0.85	0.56	0.87	0.93
CREBBP-cg01963870	16	3790368	0.93	0.93	0.77	0.85	0.15	0.92	0.48	0.92	0.91
CREBBP-cg27390443	16	3790454	0.96	0.96	0.26	0.4	0.45	0.77	0.57	0.92	0.95
CREBBP-cg01536668	16	3790490	0.89	0.9	0.71	0.82	0.63	0.5	0.52	0.88	0.88
CREBBP-cg16395205	16	3790988	0.87	0.83	0.0042	0.015	0.67	0.69	0.68	0.9	0.9
CREBBP-cg08051625	16	3791081	0.91	0.9	0.066	0.14	0.39	0.88	0.62	0.88	0.88
CREBBP-cg16423638	16	3795844	0.83	0.77	8.80E-05	5.90E-04	0.64	0.77	0.75	0.89	0.9
NUP98-cg03952736	11	3803470	0.82	0.74	1.90E-04	0.0011	0.68	0.73	0.74	0.84	0.88
CREBBP-cg06614534	16	3805035	0.89	0.88	0.041	0.1	0.58	0.69	0.63	0.84	0.91
CREBBP-cg03140190	16	3812613	0.97	0.97	0.31	0.46	0.25	0.96	0.56	0.92	0.94
CREBBP-cg16660359	16	3812653	0.9	0.91	0.89	0.94	0.41	0.77	0.49	0.81	0.82
CREBBP-cg05898629	16	3812688	0.97	0.97	0.87	0.93	0.49	0.65	0.51	0.93	0.93
CREBBP-cg03368634	16	3824553	0.84	0.68	1.30E-04	8.00E-04	0.78	0.69	0.74	0.9	0.92
CREBBP-ch.16.192535R	16	3828668	0.04	0.03	0.45	0.6	0.15	1	0.55	0.08	0.03
CREBBP-cg27366532	16	3843012	0.38	0.46	0.0069	0.023	0.75	0.62	0.67	0.62	0.56
CREBBP-cg04141008	16	3843232	0.45	0.49	0.11	0.21	0.68	0.62	0.6	0.67	0.65
CREBBP-cg09269891	16	3843415	0.45	0.48	0.33	0.48	0.64	0.62	0.56	0.87	0.85
CREBBP-cg09519954	16	3847222	0.92	0.89	3.10E-05	2.50E-04	0.76	0.73	0.76	0.87	0.9
CREBBP-cg08964948	16	3860816	0.93	0.93	0.75	0.84	0.57	0.58	0.52	0.89	0.92
CREBBP-cg03761291	16	3868188	0.73	0.76	0.034	0.088	0.74	0.54	0.63	0.79	0.72
CREBBP-cg08156867	16	3870330	0.37	0.25	2.80E-05	2.30E-04	0.72	0.85	0.77	0.85	0.87
CREBBP-cg06716922	16	3872322	0.91	0.91	0.41	0.56	0.75	0.42	0.55	0.88	0.89
CREBBP-cg05194552	16	3873444	0.83	0.8	0.005	0.018	0.59	0.81	0.68	0.83	0.81
CREBBP-cg08211120	16	3900334	0.89	0.88	0.029	0.077	0.75	0.5	0.64	0.89	0.87
CREBBP-cg08364730	16	3906833	0.88	0.83	2.30E-05	2.00E-04	0.7	0.81	0.77	0.82	0.89
CREBBP-cg27035480	16	3907755	0.72	0.65	0.0042	0.015	0.69	0.69	0.68	0.66	0.73
CREBBP-cg08402498	16	3912955	0.86	0.83	0.0021	0.0088	0.65	0.73	0.69	0.82	0.88
CREBBP-cg02717454	16	3928799	0.34	0.17	6.70E-05	4.70E-04	0.57	0.88	0.75	0.25	0.29
CREBBP-cg05557932	16	3929351	0.16	0.12	4.40E-04	0.0023	0.72	0.73	0.72	0.38	0.29
CREBBP-cg04818078	16	3929633	0.05	0.05	0.75	0.84	0.95	0.12	0.48	0.11	0.06
CREBBP-cg04996852	16	3930112	0.02	0.02	0.41	0.56	0.65	0.54	0.55	0.06	0.04
CREBBP-cg00747661	16	3931001	0.04	0.04	0.78	0.86	0.24	0.88	0.52	0.09	0.05
CREBBP-cg24567591	16	3931229	0.14	0.14	0.055	0.13	0.41	0.85	0.62	0.22	0.2
CREBBP-cg08506924	16	3931286	0.09	0.1	0.18	0.3	0.51	0.69	0.59	0.16	0.13
CREBBP-cg00039463	16	3931489	0.48	0.46	0.67	0.78	0.5	0.65	0.53	0.69	0.75
JAK2-cg23449780	9	4985123	0.03	0.03	0.39	0.54	1	0.15	0.55	0.06	0.03
JAK2-cg03508284	9	4985524	0.05	0.05	0.53	0.67	0.51	0.65	0.54	0.09	0.04
JAK2-cg15814898	9	4985603	0.05	0.04	0.91	0.95	0.63	0.46	0.49	0.11	0.07
JAK2-cg21684470	9	5040735	0.92	0.93	0.074	0.16	0.34	0.88	0.61	0.9	0.92
JAK2-cg13762471	9	5041313	0.88	0.89	0.039	0.096	0.67	0.65	0.63	0.87	0.86
JAK2-cg13430118	9	5041787	0.9	0.89	0.0076	0.025	0.66	0.69	0.67	0.86	0.86
JAK2-cg03390472	9	5043263	0.73	0.73	1	1	0.51	0.58	0.5	0.7	0.63
JAK2-cg03071195	9	5109889	0.93	0.94	0.053	0.12	0.65	0.58	0.62	0.91	0.9
JAK2-cg13661497	9	5110940	0.82	0.82	0.25	0.4	0.43	0.81	0.57	0.81	0.78
JAK2-cg10680180	9	5111038	0.9	0.89	0.22	0.36	0.31	0.96	0.58	0.86	0.85
JAK2-cg13629201	9	5111420	0.99	0.99	0.031	0.081	0.58	0.73	0.64	0.97	0.98
JAK2-cg05785554	9	5111631	0.9	0.9	0.95	0.98	0.35	0.81	0.5	0.87	0.87
JAK2-cg13531502	9	5112706	0.89	0.89	0.23	0.37	0.67	0.58	0.58	0.86	0.84
JAK2-cg14170181	9	5114002	0.79	0.85	4.90E-05	3.60E-04	0.65	0.85	0.76	0.82	0.78
TP53-cg22949073	17	7572391	0.59	0.68	0.0042	0.015	0.78	0.62	0.68	0.82	0.86
TP53-cg16397722	17	7577090	0.93	0.94	0.016	0.047	0.5	0.85	0.65	0.89	0.88
TP53-cg10792831	17	7578689	0.92	0.92	0.98	0.99	0.53	0.58	0.5	0.9	0.91
TP53-cg02087342	17	7579047	0.73	0.7	0.26	0.41	0.53	0.54	0.43	0.84	0.85
TP53-cg18198734	17	7579263	0.8	0.78	0.06	0.13	0.85	0.38	0.62	0.86	0.85
TP53-cg12041075	17	7579312	0.8	0.8	0.58	0.71	0.42	0.77	0.54	0.83	0.81
TP53-cg13468400	17	7579546	0.82	0.82	0.66	0.78	0.6	0.58	0.53	0.84	0.8
TP53-cg06365412	17	7580709	0.85	0.85	0.062	0.14	0.62	0.69	0.62	0.85	0.83
VHL-cg01289861	3	10182921	0.89	0.91	0.11	0.22	0.29	0.92	0.6	0.93	0.96
VHL-cg23977453	3	10182923	0.79	0.82	0.073	0.16	0.42	0.81	0.61	0.84	0.88
VHL-cg15267345	3	10183328	0.05	0.05	0.34	0.49	0.22	0.96	0.56	0.09	0.05
VHL-cg13672843	3	10183721	0.01	0.01	0.17	0.29	0.69	0.5	0.59	0.03	0.01
VHL-cg16282527	3	10183940	0.04	0.04	0.36	0.51	0.62	0.58	0.56	0.08	0.04
VHL-cg16869108	3	10184319	0.55	0.67	3.00E-05	2.40E-04	0.88	0.62	0.76	0.76	0.69
VHL-cg20916523	3	10184584	0.32	0.49	5.20E-04	0.0027	0.73	0.69	0.72	0.48	0.45
VHL-cg25539131	3	10189941	0.93	0.94	0.0084	0.027	0.63	0.77	0.67	0.89	0.91
VHL-cg15036157	3	10192045	0.79	0.8	0.59	0.72	0.55	0.69	0.53	0.7	0.78
VHL-cg16373217	3	10192855	0.75	0.77	0.46	0.61	0.45	0.77	0.55	0.74	0.73
SMARCA4-cg17747332	19	11071239	0.05	0.05	0.57	0.7	0.58	0.5	0.46	0.11	0.06
SMARCA4-cg08405378	19	11071244	0.02	0.02	0.05	0.12	0.35	0.96	0.62	0.05	0.02
SMARCA4-cg17218495	19	11071743	0.02	0.02	0.79	0.87	0.33	0.85	0.52	0.09	0.01
SMARCA4-cg18522266	19	11072136	0.02	0.02	0.82	0.89	0.23	0.92	0.51	0.03	0.01
SMARCA4-cg12411068	19	11072235	0.04	0.03	0.48	0.63	0.52	0.54	0.46	0.08	0.05
SMARCA4-cg08151828	19	11093828	0.94	0.94	0.78	0.86	0.6	0.54	0.52	0.83	0.89
SMARCA4-cg04804052	19	11094658	0.7	0.68	0.45	0.6	0.23	0.88	0.45	0.42	0.45
SMARCA4-cg09779392	19	11094753	0.9	0.89	0.054	0.12	0.43	0.88	0.62	0.89	0.88
SMARCA4-cg02432888	19	11094931	0.96	0.95	0.047	0.11	0.83	0.38	0.63	0.92	0.93
SMARCA4-cg12110887	19	11096925	0.88	0.85	1.80E-06	2.50E-05	0.68	0.88	0.8	0.87	0.86
SMARCA4-cg26967868	19	11098433	0.98	0.98	0.98	0.99	0.35	0.85	0.5	0.95	0.98
SMARCA4-cg19757539	19	11098499	0.87	0.87	0.7	0.8	0.57	0.65	0.52	0.86	0.84
SMARCA4-cg03430864	19	11098501	0.94	0.94	0.33	0.48	0.49	0.73	0.56	0.91	0.91
SMARCA4-cg23963476	19	11099907	0.76	0.76	1	1	0.54	0.58	0.5	0.86	0.84
SMARCA4-cg15635503	19	11101976	0.98	0.98	0.15	0.26	0.55	0.65	0.59	0.97	0.98
SMARCA4-cg08128925	19	11141458	0.98	0.98	0.012	0.038	0.5	0.85	0.66	0.95	0.97
SMARCA4-cg16521633	19	11142255	0.89	0.88	5.70E-05	4.10E-04	0.64	0.81	0.75	0.87	0.85
SMARCA4-cg18040892	19	11144017	0.96	0.96	0.013	0.039	0.56	0.73	0.66	0.93	0.92
SMARCA4-cg04328842	19	11144151	0.86	0.87	0.049	0.11	0.71	0.54	0.62	0.86	0.83
SMARCA4-cg15001636	19	11144178	0.9	0.9	0.31	0.46	0.5	0.69	0.56	0.79	0.73
SMARCA4-cg14048463	19	11145635	0.99	0.99	0.76	0.85	0.5	0.65	0.48	0.97	0.98
SMARCA4-cg03738979	19	11145704	0.99	0.99	0.48	0.63	0.35	0.85	0.55	0.97	0.99
SMARCA4-cg27385443	19	11145789	0.77	0.72	3.10E-07	6.40E-06	0.74	0.81	0.82	0.79	0.76
SMARCA4-cg09456971	19	11146717	0.03	0.03	0.015	0.044	0.55	0.81	0.65	0.08	0.05
SMARCA4-cg13656738	19	11151937	0.85	0.87	0.78	0.86	0.24	1	0.52	0.86	0.86
SMARCA4-cg09416615	19	11152012	0.9	0.9	0.24	0.38	0.89	0.35	0.57	0.87	0.85
SMARCA4-cg06751603	19	11152063	0.97	0.97	0.75	0.84	0.27	0.92	0.52	0.91	0.93
SMARCA4-cg25243385	19	11167475	0.87	0.85	0.003	0.012	0.41	0.96	0.69	0.87	0.85
SMARCA4-cg18685158	19	11168915	0.86	0.86	0.65	0.77	0.56	0.58	0.53	0.88	0.86
SMARCA4-cg23667572	19	11170597	0.97	0.97	0.44	0.59	0.28	0.92	0.55	0.94	0.96
SMARCA4-cg13724285	19	11170653	0.84	0.83	0.44	0.6	0.47	0.65	0.55	0.84	0.82
SMARCA4-cg04334773	19	11172526	0.83	0.77	1.20E-04	7.80E-04	0.84	0.58	0.74	0.88	0.87
SOCS1-cg03014241	16	11348611	0.36	0.45	0.0016	0.0071	0.58	0.81	0.7	0.59	0.49
SOCS1-cg10784813	16	11348678	0.27	0.36	1.50E-04	9.10E-04	0.69	0.88	0.74	0.43	0.37
SOCS1-cg04004558	16	11348684	0.29	0.36	5.30E-04	0.0027	0.71	0.77	0.72	0.38	0.34
SOCS1-cg04266460	16	11348956	0.06	0.08	0.0011	0.0053	0.65	0.77	0.71	0.09	0.06
SOCS1-cg06220235	16	11349023	0.03	0.05	0.0052	0.018	0.75	0.62	0.68	0.05	0.03
SOCS1-cg01717706	16	11349308	0.05	0.06	0.085	0.17	0.59	0.65	0.61	0.09	0.05
SOCS1-cg26012103	16	11349372	0.04	0.03	0.41	0.56	0.49	0.69	0.55	0.08	0.04
SOCS1-cg00487159	16	11349568	0.05	0.05	0.48	0.63	0.15	1	0.54	0.1	0.06
SOCS1-cg11973052	16	11349832	0.01	0.01	0.94	0.96	0.51	0.58	0.49	0.02	0.01
SOCS1-cg27003951	16	11350045	0.07	0.06	0.076	0.16	0.77	0.46	0.61	0.16	0.14
SOCS1-cg27540841	16	11350112	0.03	0.03	0.82	0.89	0.25	0.85	0.51	0.05	0.04
SOCS1-cg06082432	16	11350275	0.03	0.03	0.81	0.89	0.17	0.96	0.52	0.08	0.05
SOCS1-cg06295404	16	11350337	0.03	0.03	0.95	0.98	0.31	0.85	0.5	0.06	0.03
SOCS1-cg09567644	16	11350363	0.05	0.04	0.091	0.18	0.71	0.58	0.61	0.1	0.08
SOCS1-cg03195600	16	11350371	0.05	0.05	0.29	0.44	0.88	0.31	0.57	0.11	0.11
SOCS1-cg05766667	16	11350740	0.03	0.03	0.15	0.26	0.39	0.81	0.59	0.05	0.04
SOCS1-cg00674265	16	11350746	0.09	0.09	0.86	0.92	0.72	0.42	0.51	0.14	0.1
SOCS1-cg26301908	16	11350915	0.04	0.04	0.62	0.75	0.23	0.96	0.53	0.1	0.07
SOCS1-cg05701125	16	11351106	0.09	0.08	0.65	0.77	0.45	0.73	0.53	0.17	0.17
SOCS1-cg10513253	16	11351136	0.02	0.02	0.059	0.13	0.58	0.69	0.62	0.03	0.01
SOCS1-cg04289163	16	11351165	0.02	0.02	0.7	0.81	0.15	0.96	0.48	0.04	0.03
SOCS1-cg04609482	16	11351169	0.08	0.08	0.31	0.46	0.63	0.54	0.56	0.14	0.1
SOCS1-cg05902273	16	11351199	0.04	0.03	0.5	0.65	0.66	0.54	0.54	0.09	0.05
SOCS1-cg05730996	16	11351330	0.05	0.05	0.4	0.56	0.36	0.81	0.55	0.1	0.06
MAP2K4-cg20919306	17	11924526	0.05	0.04	0.021	0.059	0.68	0.62	0.65	0.11	0.11
MAP2K4-cg13048808	17	11924852	0.04	0.03	0.67	0.78	0.3	0.85	0.53	0.08	0.07
MAP2K4-cg14825408	17	11924870	0.05	0.05	0.8	0.87	0.47	0.65	0.52	0.11	0.07
MAP2K4-cg12344605	17	11924919	0.05	0.04	0.7	0.8	0.4	0.77	0.52	0.1	0.06
MAP2K4-cg25237720	17	11925041	0.11	0.09	0.0021	0.0088	0.6	0.81	0.69	0.23	0.16
MAP2K4-cg03643423	17	11929694	0.83	0.85	0.33	0.48	0.56	0.58	0.56	0.8	0.86
MAP2K4-cg05865769	17	11943841	0.6	0.61	0.71	0.81	0.49	0.62	0.52	0.85	0.91
MAP2K4-cg18951537	17	11950516	0.86	0.8	2.40E-04	0.0013	0.82	0.62	0.73	0.88	0.89
MAP2K4-cg27492928	17	11993871	0.94	0.94	0.8	0.87	0.25	0.88	0.48	0.89	0.94
MAP2K4-cg15615829	17	12008797	0.85	0.85	0.65	0.77	0.18	0.96	0.53	0.86	0.9
MAP2K4-cg27380509	17	12044668	0.94	0.94	0.16	0.28	0.66	0.54	0.59	0.9	0.92
SDHB-cg04394641	1	17350304	0.93	0.93	0.11	0.21	0.58	0.69	0.6	0.89	0.9
SDHB-cg09895189	1	17372727	0.14	0.11	0.0031	0.012	0.66	0.69	0.69	0.25	0.17
SDHB-cg18192519	1	17380527	0.02	0.02	0.33	0.47	0.66	0.54	0.56	0.03	0.01
SDHB-cg12070379	1	17380646	0.02	0.02	0.73	0.83	0.5	0.62	0.52	0.04	0.02
SDHB-cg03861428	1	17380702	0.01	0.01	0.88	0.93	0.95	0.19	0.49	0.03	0.02
SDHB-cg11678423	1	17380834	0.03	0.03	0.17	0.29	0.55	0.69	0.59	0.06	0.03
SDHB-cg27222219	1	17380847	0.06	0.05	0.085	0.17	0.39	0.81	0.61	0.09	0.08
SDHB-cg08737815	1	17381800	0.51	0.66	0.0029	0.011	0.97	0.5	0.69	0.89	0.87
SDHB-cg22688160	1	17381850	0.52	0.66	4.20E-04	0.0022	0.74	0.65	0.72	0.87	0.84
SDHB-cg21534931	1	17381980	0.52	0.64	5.50E-04	0.0028	0.74	0.69	0.72	0.81	0.79
PALB2-cg10514594	16	23649887	0.92	0.92	0.13	0.23	0.61	0.62	0.6	0.89	0.89
SMARCB1-cg01912455	22	24128528	0.75	0.66	0.0025	0.01	0.83	0.5	0.69	0.85	0.82
SMARCB1-cg10122452	22	24128767	0.46	0.35	1.90E-04	0.0011	0.66	0.81	0.74	0.66	0.64
SMARCB1-cg19906397	22	24129020	0.03	0.03	0.28	0.43	0.66	0.54	0.57	0.08	0.05
SMARCB1-cg01745726	22	24129337	0.03	0.02	0.004	0.015	0.47	0.92	0.68	0.06	0.04
SMARCB1-cg03979008	22	24129419	0.04	0.04	0.023	0.066	0.79	0.5	0.64	0.08	0.05
SMARCB1-cg16142952	22	24129598	0.05	0.05	0.17	0.29	0.74	0.46	0.59	0.11	0.06
SMARCB1-cg00189176	22	24132508	0.94	0.93	0.0085	0.028	0.53	0.77	0.67	0.88	0.9
SMARCB1-cg06935052	22	24176449	0.85	0.85	0.51	0.66	0.21	0.96	0.54	0.82	0.81
EOMES-cg06748434	3	27761408	0.61	0.54	0.013	0.041	0.67	0.62	0.66	0.33	0.35
EOMES-cg20235075	3	27761503	0.8	0.76	0.045	0.11	0.7	0.58	0.63	0.54	0.49
EOMES-cg20739013	3	27761677	0.71	0.61	0.0012	0.0055	0.98	0.42	0.71	0.35	0.37
EOMES-cg21473142	3	27762095	0.71	0.49	4.80E-06	5.50E-05	0.93	0.62	0.79	0.26	0.31
EOMES-cg15270892	3	27762352	0.28	0.28	0.7	0.8	0.41	0.73	0.52	0.23	0.24
EOMES-cg09665320	3	27762636	0.11	0.12	0.32	0.47	0.64	0.54	0.56	0.18	0.13
EOMES-cg16943529	3	27762805	0.04	0.08	0.049	0.12	0.58	0.73	0.62	0.04	0.04
EOMES-cg13830203	3	27762916	0.11	0.16	8.20E-05	5.50E-04	0.74	0.81	0.75	0.15	0.11
EOMES-cg24434959	3	27763102	0.05	0.1	0.12	0.22	0.78	0.42	0.6	0.07	0.05
EOMES-cg02797548	3	27763266	0.03	0.06	0.57	0.7	0.75	0.46	0.54	0.03	0.01
EOMES-cg14557534	3	27763581	0.04	0.09	2.80E-05	2.30E-04	0.85	0.62	0.76	0.07	0.06
EOMES-cg12858460	3	27763737	0.05	0.11	3.80E-08	1.20E-06	0.72	0.92	0.85	0.08	0.05
EOMES-cg15308664	3	27763797	0.05	0.09	1.30E-09	1.40E-07	0.74	0.96	0.88	0.08	0.04
EOMES-cg01176458	3	27763828	0.16	0.19	0.39	0.54	0.32	0.85	0.55	0.21	0.24
EOMES-cg07055504	3	27763865	0.03	0.05	0.044	0.11	0.67	0.62	0.63	0.03	0.01
EOMES-cg01714811	3	27764473	0.51	0.31	3.90E-06	4.50E-05	0.59	0.92	0.79	0.24	0.22
EOMES-cg02694810	3	27764660	0.35	0.16	2.80E-05	2.30E-04	0.56	0.88	0.77	0.09	0.09
EOMES-cg16971668	3	27764810	0.58	0.29	1.10E-08	4.10E-07	0.75	0.88	0.86	0.18	0.15
EOMES-cg22383888	3	27764816	0.53	0.22	7.00E-09	3.10E-07	0.77	0.92	0.87	0.15	0.12
EOMES-cg06014401	3	27765232	0.44	0.19	2.10E-09	1.80E-07	0.76	0.92	0.88	0.08	0.05
EOMES-cg15540820	3	27765283	0.58	0.32	3.10E-09	2.10E-07	0.85	0.85	0.87	0.17	0.14
FLT3-cg15126273	13	28578045	0.63	0.61	0.32	0.47	0.45	0.85	0.56	0.84	0.85
FLT3-cg10763141	13	28589808	0.78	0.88	0.054	0.12	0.46	0.88	0.62	0.89	0.88
FLT3-cg16639691	13	28597227	0.35	0.35	0.77	0.85	0.49	0.69	0.52	0.54	0.57
FLT3-cg16936846	13	28630662	0.71	0.83	1.40E-04	8.60E-04	0.65	0.81	0.74	0.86	0.81
FLT3-cg26472910	13	28673762	0.7	0.63	0.0089	0.029	0.5	0.85	0.67	0.28	0.29
FLT3-cg21849393	13	28674089	0.24	0.18	0.11	0.21	0.54	0.81	0.6	0.05	0.04
FLT3-cg07017374	13	28674451	0.23	0.12	0.44	0.59	0.45	0.69	0.45	0.04	0.02
FLT3-cg14660839	13	28674720	0.1	0.1	0.69	0.8	0.62	0.62	0.53	0.04	0.02
FLT3-cg05598562	13	28674876	0.09	0.08	0.65	0.77	0.68	0.46	0.47	0.03	0.01
FLT3-cg09400887	13	28675056	0.14	0.13	0.29	0.44	0.75	0.42	0.57	0.12	0.07
FLT3-cg24454143	13	28675265	0.31	0.27	0.12	0.23	0.56	0.77	0.6	0.48	0.43
CHEK2-cg21194785	22	29105478	0.87	0.87	0.84	0.91	0.22	0.92	0.51	0.82	0.89
NF1-cg17311927	17	29421530	0.07	0.06	0.0017	0.0074	0.46	0.92	0.7	0.2	0.17
NF1-cg22289810	17	29421607	0.1	0.06	8.60E-05	5.80E-04	0.45	0.96	0.75	0.16	0.13
NF1-cg02726883	17	29421732	0.11	0.11	0.33	0.48	0.42	0.73	0.56	0.16	0.18
NF1-cg14489159	17	29421766	0.03	0.03	0.23	0.37	0.43	0.77	0.58	0.05	0.05
NF1-cg12708852	17	29421804	0.02	0.02	0.28	0.43	0.57	0.65	0.57	0.05	0.04
NF1-cg27197120	17	29421832	0.04	0.03	0.19	0.32	0.57	0.65	0.58	0.07	0.05
NF1-cg20815026	17	29421851	0.01	0.01	0.38	0.54	0.53	0.65	0.56	0.03	0.01
NF1-cg06219686	17	29421884	0.08	0.08	0.74	0.84	0.12	0.96	0.48	0.11	0.1
NF1-cg25204988	17	29421890	0.02	0.02	0.78	0.86	0.49	0.62	0.48	0.04	0.03
NF1-cg14933266	17	29422051	0.02	0.02	0.61	0.74	0.7	0.42	0.53	0.02	0.01
NF1-cg10024000	17	29422363	0.01	0.01	0.89	0.94	0.37	0.77	0.51	0.03	0.01
NF1-cg02750234	17	29422717	0.04	0.03	0.043	0.1	0.73	0.54	0.63	0.08	0.05
NF1-cg04865506	17	29422776	0.2	0.17	0.85	0.91	0.23	0.88	0.49	0.19	0.13
NF1-cg19959519	17	29422806	0.11	0.07	2.00E-04	0.0011	0.45	0.96	0.74	0.14	0.14
NF1-cg27122958	17	29425209	0.91	0.91	0.91	0.95	0.5	0.62	0.49	0.86	0.89
NF1-cg19856701	17	29549474	0.76	0.72	0.026	0.071	0.55	0.85	0.64	0.8	0.82
NF1-cg21995039	17	29654671	0.84	0.91	0.011	0.034	0.49	0.88	0.66	0.86	0.88
NF1-cg04663956	17	29669756	0.86	0.86	0.15	0.27	0.49	0.81	0.59	0.82	0.9
NF1-cg13263104	17	29671293	0.92	0.92	0.55	0.69	0.51	0.65	0.54	0.87	0.9
NF1-cg00263307	17	29672336	0.95	0.95	1	1	0.26	0.88	0.5	0.91	0.93
NF1-cg07917842	17	29672644	0.72	0.75	0.091	0.18	0.25	1	0.61	0.53	0.46
NF1-cg23749448	17	29676357	0.93	0.93	0.35	0.5	0.44	0.73	0.56	0.87	0.9
NF1-cg23376470	17	29684077	0.87	0.89	0.93	0.96	0.46	0.65	0.51	0.83	0.88
NF1-cg06560836	17	29697553	0.87	0.87	0.063	0.14	0.38	0.96	0.62	0.83	0.87
NF1-cg05161529	17	29704528	0.91	0.91	0.69	0.8	0.35	0.81	0.53	0.85	0.9
NF2-cg01046673	22	29999118	0.02	0.02	0.5	0.65	0.65	0.5	0.54	0.06	0.03
NF2-cg16293088	22	29999326	0.05	0.05	0.093	0.19	0.53	0.69	0.61	0.1	0.06
NF2-cg10400825	22	29999397	0.02	0.02	0.53	0.67	0.77	0.46	0.54	0.06	0.03
NF2-cg14926439	22	29999402	0.02	0.02	0.084	0.17	0.58	0.73	0.61	0.04	0.02
NF2-cg23082067	22	29999407	0.05	0.05	0.51	0.66	0.75	0.42	0.54	0.1	0.07
NF2-cg08108155	22	29999444	0.04	0.04	0.21	0.35	0.36	0.85	0.58	0.09	0.06
NF2-cg07232241	22	29999457	0.07	0.07	0.065	0.14	0.8	0.42	0.62	0.11	0.06
NF2-cg21388335	22	29999516	0.02	0.02	0.25	0.39	0.69	0.46	0.57	0.05	0.03
NF2-cg25632093	22	29999554	0.02	0.01	0.29	0.44	0.25	0.92	0.57	0.05	0.03
NF2-cg22962282	22	29999883	0.05	0.05	0.62	0.75	0.61	0.54	0.53	0.1	0.06
NF2-cg06955924	22	29999969	0.02	0.02	0.14	0.26	0.68	0.62	0.59	0.06	0.05
NF2-cg13671831	22	30000107	0.03	0.03	0.7	0.81	0.45	0.81	0.52	0.07	0.05
NF2-cg19202601	22	30070168	0.86	0.85	0.09	0.18	0.56	0.73	0.61	0.88	0.87
NF2-cg05136528	22	30079189	0.9	0.9	0.98	0.99	0.29	0.81	0.5	0.89	0.87
NF2-cg14403603	22	30079754	0.88	0.83	3.60E-05	2.80E-04	0.59	0.81	0.76	0.87	0.87
NF2-cg07830226	22	30091734	0.69	0.66	0.25	0.4	0.88	0.27	0.57	0.79	0.76
SUZ12-cg25098644	17	30263762	0.03	0.03	0.63	0.75	0.55	0.58	0.53	0.06	0.03
SUZ12-cg00160853	17	30263770	0.05	0.05	0.14	0.26	0.46	0.73	0.59	0.11	0.06
SUZ12-cg01109633	17	30263774	0.04	0.04	0.99	1	0.74	0.38	0.5	0.1	0.04
SUZ12-cg07482957	17	30264067	0.02	0.02	0.21	0.35	0.33	0.92	0.58	0.04	0.02
SUZ12-cg17335595	17	30264499	0.04	0.04	0.55	0.69	0.51	0.54	0.46	0.06	0.02
SUZ12-cg08177746	17	30264514	0.04	0.04	0.068	0.15	0.73	0.58	0.62	0.09	0.05
SUZ12-cg27288777	17	30264551	0.04	0.04	0.099	0.2	0.56	0.69	0.6	0.08	0.05
SUZ12-cg03597463	17	30266836	0.91	0.91	0.37	0.52	0.58	0.58	0.56	0.85	0.88
SUZ12-cg18465072	17	30327605	0.87	0.85	0.0016	0.0071	0.66	0.77	0.7	0.85	0.9
WRN-cg22332577	8	30925694	0.79	0.86	2.10E-04	0.0012	0.75	0.77	0.73	0.83	0.86
WRN-cg19910930	8	31031085	0.83	0.86	0.14	0.25	0.53	0.73	0.59	0.84	0.89
WT1-cg22264616	11	32410090	0.55	0.6	0.096	0.19	0.44	0.88	0.61	0.86	0.85
WT1-cg01168289	11	32421514	0.64	0.6	0.066	0.14	0.6	0.69	0.62	0.86	0.86
WT1-cg27019929	11	32421518	0.67	0.59	0.0047	0.017	0.63	0.81	0.68	0.88	0.87
WT1-cg24325551	11	32421635	0.46	0.38	0.013	0.039	0.42	0.92	0.66	0.79	0.76
WT1-cg20449659	11	32421752	0.48	0.54	0.066	0.14	0.43	0.88	0.62	0.88	0.9
WT1-cg10244666	11	32421808	0.37	0.39	0.78	0.86	0.32	0.77	0.52	0.94	0.97
WT1-cg08575722	11	32421845	0.35	0.33	0.56	0.69	0.36	0.81	0.54	0.84	0.81
WT1-cg17989833	11	32444987	0.46	0.54	0.012	0.038	0.58	0.81	0.66	0.75	0.73
WT1-cg09695430	11	32447944	0.48	0.33	2.10E-06	2.80E-05	0.84	0.69	0.8	0.57	0.56
WT1-cg20204986	11	32448067	0.52	0.37	2.20E-05	1.90E-04	0.8	0.77	0.77	0.7	0.68
WT1-cg13638420	11	32448293	0.49	0.32	1.60E-05	1.50E-04	0.8	0.73	0.77	0.44	0.43
WT1-cg05940984	11	32448678	0.36	0.16	8.00E-05	5.50E-04	0.66	0.88	0.75	0.06	0.07
WT1-cg25094569	11	32448769	0.34	0.21	0.0023	0.0094	0.6	0.81	0.69	0.13	0.12
WT1-cg13301003	11	32449254	0.6	0.4	6.10E-07	1.10E-05	0.68	0.88	0.82	0.53	0.52
WT1-cg04096767	11	32449450	0.42	0.31	1.10E-04	6.80E-04	0.84	0.65	0.75	0.37	0.35
WT1-cg12006284	11	32449638	0.53	0.38	1.30E-05	1.20E-04	0.82	0.73	0.78	0.4	0.38
WT1-cg12982322	11	32449821	0.56	0.39	5.40E-08	1.60E-06	0.84	0.85	0.84	0.43	0.39
WT1-cg16501028	11	32450000	0.59	0.45	4.10E-07	7.80E-06	0.8	0.81	0.82	0.53	0.51
WT1-cg04456238	11	32450104	0.61	0.45	1.40E-06	2.10E-05	0.9	0.69	0.81	0.44	0.43
WT1-cg13540960	11	32450244	0.35	0.16	7.50E-05	5.20E-04	0.46	0.96	0.75	0.18	0.23
WT1-cg05222924	11	32450486	0.33	0.19	4.70E-05	3.50E-04	0.77	0.69	0.76	0.16	0.15
WT1-cg06516124	11	32450591	0.43	0.27	4.10E-05	3.10E-04	0.84	0.65	0.76	0.16	0.16
WT1-cg25782229	11	32450692	0.48	0.29	2.80E-06	3.50E-05	0.7	0.85	0.8	0.28	0.3
WT1-cg20989480	11	32451461	0.76	0.68	1.70E-05	1.60E-04	0.82	0.73	0.77	0.8	0.8
WT1-cg08787968	11	32451777	0.38	0.22	1.80E-05	1.60E-04	0.67	0.77	0.77	0.49	0.54
WT1-cg12781568	11	32452038	0.74	0.66	0.0028	0.011	0.58	0.81	0.69	0.71	0.72
WT1-cg01693350	11	32452187	0.63	0.44	9.70E-06	9.70E-05	0.74	0.81	0.78	0.44	0.51
WT1-cg15446391	11	32452370	0.71	0.51	5.60E-10	1.00E-07	0.97	0.73	0.89	0.56	0.56
WT1-cg19211915	11	32452513	0.4	0.24	3.70E-07	7.30E-06	0.69	0.81	0.82	0.29	0.27
WT1-cg09234616	11	32452592	0.48	0.25	1.80E-06	2.50E-05	0.61	0.92	0.8	0.19	0.24
WT1-cg13641903	11	32452608	0.58	0.43	3.80E-09	2.30E-07	0.98	0.73	0.87	0.4	0.44
WT1-cg22533573	11	32452771	0.31	0.21	4.40E-04	0.0023	0.73	0.69	0.72	0.17	0.14
WT1-cg16463460	11	32454718	0.63	0.44	2.50E-08	8.10E-07	0.85	0.81	0.85	0.37	0.36
WT1-cg07716052	11	32454748	0.49	0.35	2.30E-06	2.90E-05	0.84	0.69	0.8	0.25	0.24
WT1-cg21769619	11	32454768	0.43	0.28	2.90E-07	6.30E-06	0.75	0.81	0.82	0.25	0.24
WT1-cg17486860	11	32454840	0.44	0.24	1.10E-06	1.70E-05	0.6	0.88	0.81	0.17	0.15
WT1-cg02524954	11	32454964	0.2	0.08	1.50E-06	2.10E-05	0.6	0.92	0.8	0.05	0.03
WT1-cg07211140	11	32455025	0.32	0.15	5.00E-05	3.70E-04	0.64	0.81	0.76	0.14	0.16
WT1-cg22511262	11	32455192	0.31	0.18	6.90E-04	0.0034	0.45	0.92	0.71	0.15	0.12
WT1-cg18950778	11	32455362	0.42	0.29	1.70E-05	1.50E-04	0.68	0.81	0.77	0.18	0.17
WT1-cg25586361	11	32455444	0.51	0.33	8.00E-09	3.30E-07	0.73	0.88	0.86	0.32	0.29
WT1-cg09257824	11	32455642	0.45	0.26	3.10E-07	6.40E-06	0.8	0.81	0.82	0.17	0.14
WT1-cg16092786	11	32455735	0.37	0.23	7.00E-05	4.80E-04	0.72	0.81	0.75	0.13	0.11
BRCA2-cg12836863	13	32889023	0.81	0.87	7.00E-04	0.0035	0.59	0.81	0.71	0.47	0.59
BRCA2-cg26458617	13	32889213	0.21	0.27	0.0031	0.012	0.48	0.92	0.69	0.13	0.1
BRCA2-cg08193369	13	32889315	0.04	0.04	0.96	0.98	0.65	0.54	0.5	0.07	0.04
BRCA2-cg25753010	13	32889434	0.07	0.07	0.4	0.55	0.39	0.77	0.55	0.1	0.07
BRCA2-cg19634711	13	32889461	0.03	0.03	0.68	0.8	0.79	0.35	0.53	0.06	0.03
BRCA2-cg09698981	13	32889470	0.08	0.07	0.8	0.87	0.23	0.85	0.48	0.13	0.13
BRCA2-cg05153735	13	32889515	0.04	0.04	0.73	0.83	0.44	0.65	0.48	0.08	0.05
BRCA2-cg00031759	13	32889534	0.05	0.06	0.44	0.59	0.28	0.88	0.55	0.1	0.06
BRCA2-cg20073910	13	32889539	0.05	0.05	0.79	0.87	0.73	0.38	0.52	0.1	0.06
BRCA2-cg27253386	13	32889752	0.04	0.04	0.021	0.06	0.75	0.54	0.65	0.09	0.05
BRCA2-cg08157964	13	32889861	0.01	0.01	4.10E-04	0.0022	0.55	0.85	0.72	0.02	0.01
BRCA2-cg09102017	13	32889994	0.03	0.02	0.4	0.55	0.83	0.38	0.55	0.05	0.04
BRCA2-cg15865175	13	32890215	0.03	0.03	0.24	0.38	0.53	0.69	0.57	0.07	0.05
BRCA2-cg06935361	13	32964454	0.72	0.73	0.51	0.66	0.66	0.5	0.54	0.65	0.57
BRCA2-cg16725191	13	32973072	0.94	0.95	0.03	0.079	0.61	0.73	0.64	0.9	0.97
CEBPA-cg22250546	19	33791370	0.28	0.25	0.29	0.44	0.51	0.73	0.57	0.43	0.47
CEBPA-cg01437571	19	33792148	0.13	0.1	0.41	0.56	0.53	0.65	0.55	0.12	0.09
RUNX1-cg24336374	21	36164119	0.84	0.76	3.30E-04	0.0018	0.88	0.54	0.73	0.86	0.88
RUNX1-cg06862831	21	36164145	0.91	0.88	0.0014	0.0063	0.85	0.54	0.7	0.9	0.9
RUNX1-cg27211894	21	36164167	0.94	0.92	0.043	0.1	0.8	0.54	0.63	0.92	0.95
RUNX1-cg16507755	21	36164414	0.89	0.86	0.2	0.33	0.87	0.31	0.58	0.9	0.92
RUNX1-cg05174710	21	36164748	0.97	0.97	0.32	0.47	0.93	0.27	0.56	0.96	0.98
RUNX1-cg12459280	21	36165083	0.89	0.88	0.021	0.061	0.74	0.58	0.65	0.88	0.88
RUNX1-cg04212846	21	36168008	0.53	0.46	0.054	0.12	0.41	0.85	0.62	0.86	0.87
RUNX1-cg21358438	21	36206841	0.78	0.77	0.13	0.23	0.3	0.96	0.6	0.79	0.76
RUNX1-cg03142697	21	36258497	0.14	0.1	0.11	0.21	0.46	0.77	0.6	0.3	0.32
RUNX1-cg02869559	21	36259067	0.23	0.19	0.035	0.09	0.32	0.92	0.63	0.41	0.48
RUNX1-cg12477880	21	36259241	0.2	0.16	0.13	0.23	0.4	0.81	0.6	0.32	0.38
RUNX1-cg00994804	21	36259383	0.14	0.1	0.099	0.2	0.37	0.85	0.6	0.3	0.33
RUNX1-cg06758350	21	36259460	0.23	0.2	0.2	0.33	0.33	0.92	0.58	0.33	0.39
RUNX1-cg16367085	21	36260731	0.06	0.06	0.12	0.23	0.79	0.46	0.6	0.11	0.07
RUNX1-cg16066237	21	36261033	0.01	0.01	0.0033	0.013	0.62	0.73	0.69	0.03	0.01
RUNX1-cg07961283	21	36261057	0.03	0.03	0.99	1	0.93	0.19	0.5	0.07	0.04
RUNX1-cg23508333	21	36261071	0.02	0.02	0.15	0.26	0.78	0.46	0.59	0.04	0.03
RUNX1-cg04357830	21	36261693	0.06	0.06	0.48	0.63	0.68	0.5	0.55	0.12	0.08
RUNX1-cg11564339	21	36261702	0.02	0.01	0.0086	0.028	0.76	0.58	0.67	0.04	0.02
RUNX1-cg02635869	21	36262100	0.11	0.1	0.37	0.52	0.4	0.85	0.56	0.18	0.15
RUNX1-cg01337293	21	36262116	0.02	0.02	0.5	0.65	0.18	0.96	0.54	0.04	0.02
RUNX1-cg13521940	21	36262239	0.04	0.04	0.87	0.93	0.49	0.62	0.49	0.08	0.06
RUNX1-cg22866426	21	36263347	0.32	0.19	1.60E-04	9.70E-04	0.77	0.62	0.74	0.32	0.34
RUNX1-cg17339910	21	36263625	0.26	0.16	0.0024	0.0096	0.75	0.58	0.69	0.23	0.25
RUNX1-cg22698744	21	36263808	0.43	0.32	0.0078	0.026	0.55	0.77	0.67	0.53	0.59
RUNX1-cg26360881	21	36265744	0.92	0.91	0.02	0.057	0.64	0.77	0.65	0.87	0.9
RUNX1-cg11704631	21	36395663	0.58	0.61	0.15	0.27	0.46	0.85	0.59	0.47	0.4
RUNX1-cg00291213	21	36398056	0.74	0.81	1.60E-05	1.50E-04	0.68	0.85	0.77	0.43	0.49
RUNX1-cg05000748	21	36399146	0.42	0.23	8.10E-07	1.40E-05	0.9	0.69	0.81	0.03	0.02
RUNX1-cg11498607	21	36399226	0.53	0.25	2.30E-07	5.00E-06	0.95	0.65	0.83	0.05	0.03
RUNX1-cg04228935	21	36399258	0.46	0.19	2.70E-09	2.00E-07	0.86	0.77	0.88	0.05	0.02
RUNX1-cg08433011	21	36399540	0.57	0.53	0.26	0.41	0.25	0.96	0.57	0.09	0.06
RUNX1-cg09221269	21	36402132	0.89	0.91	0.75	0.84	0.36	0.77	0.52	0.89	0.9
RUNX1-cg07201215	21	36419478	0.06	0.05	0.11	0.21	0.43	0.88	0.6	0.06	0.02
RUNX1-cg02413040	21	36419648	0.09	0.07	0.11	0.21	0.6	0.65	0.6	0.07	0.03
RUNX1-cg05973398	21	36420164	0.25	0.31	0.011	0.035	0.65	0.73	0.66	0.11	0.07
RUNX1-cg01519261	21	36421467	0.51	0.7	2.10E-05	1.80E-04	0.55	0.96	0.77	0.11	0.06
RUNX1-cg04915566	21	36421472	0.51	0.76	1.20E-05	1.10E-04	0.74	0.81	0.78	0.06	0.02
RUNX1-cg13030790	21	36421503	0.43	0.63	6.10E-06	6.50E-05	0.55	0.96	0.79	0.08	0.03
RUNX1-cg15242225	21	36421857	0.3	0.46	1.40E-04	8.30E-04	0.59	0.92	0.74	0.12	0.05
RUNX1-cg19836199	21	36421941	0.48	0.69	2.20E-05	1.90E-04	0.54	0.92	0.77	0.13	0.08
RUNX1-cg08443845	21	36421955	0.52	0.74	1.00E-04	6.60E-04	0.58	0.88	0.75	0.13	0.08
MLH1-cg25212762	3	37055414	0.9	0.92	0.034	0.087	0.61	0.62	0.63	0.87	0.93
MLH1-cg11363877	3	37082315	0.94	0.94	0.94	0.96	0.64	0.58	0.5	0.9	0.9
MLH1-cg03405026	3	37082380	0.93	0.93	0.84	0.91	0.15	0.96	0.49	0.88	0.9
BRCA1-cg16029534	17	41197783	0.9	0.92	0.095	0.19	0.6	0.69	0.61	0.89	0.89
BRCA1-cg18830083	17	41221539	0.85	0.74	0.0013	0.0059	0.74	0.65	0.7	0.85	0.91
BRCA1-cg07054526	17	41272508	0.91	0.92	0.67	0.78	0.59	0.62	0.53	0.86	0.9
BRCA1-cg13782816	17	41276092	0.86	0.86	0.63	0.76	0.52	0.62	0.53	0.83	0.88
EXT2-cg17479956	11	44115929	0.11	0.09	0.0052	0.018	0.7	0.69	0.68	0.27	0.19
EXT2-cg21061731	11	44116994	0.12	0.1	0.29	0.44	0.36	0.85	0.57	0.21	0.12
EXT2-cg24612772	11	44117021	0.05	0.05	0.23	0.37	0.54	0.65	0.58	0.1	0.02
EXT2-cg03022937	11	44117063	0.05	0.05	0.36	0.51	0.34	0.88	0.56	0.1	0.06
EXT2-cg02050903	11	44117243	0.03	0.02	6.30E-04	0.0032	0.63	0.77	0.72	0.05	0.04
EXT2-cg06536200	11	44117561	0.05	0.04	0.63	0.75	0.2	1	0.53	0.11	0.11
EXT2-cg04044445	11	44117811	0.07	0.06	0.02	0.057	0.34	0.96	0.65	0.11	0.07
EXT2-cg24662154	11	44118094	0.12	0.11	0.027	0.074	0.69	0.62	0.64	0.29	0.25
EXT2-cg02083376	11	44120437	0.88	0.88	0.62	0.75	0.25	0.92	0.53	0.82	0.91
EXT2-cg12189255	11	44134238	0.71	0.66	0.051	0.12	0.35	0.88	0.62	0.8	0.82
EXT2-cg07252294	11	44194027	0.88	0.89	0.55	0.69	0.21	0.96	0.54	0.84	0.88
EXT2-cg04926380	11	44213376	0.83	0.78	0.14	0.26	0.68	0.58	0.59	0.87	0.9
EXT2-cg05495611	11	44243314	0.86	0.87	0.2	0.34	0.69	0.54	0.58	0.85	0.9
EXT2-cg23264547	11	44257668	0.74	0.79	0.029	0.078	0.8	0.58	0.64	0.9	0.91
EXT2-cg11272874	11	44264948	0.87	0.84	2.40E-04	0.0013	0.76	0.65	0.73	0.86	0.86
EXT2-cg19418922	11	44265840	0.81	0.8	0.37	0.52	0.81	0.35	0.56	0.83	0.82
MSH2-cg17129141	2	47629949	0.02	0.02	0.46	0.61	0.78	0.42	0.55	0.05	0.02
MSH2-cg22547404	2	47630147	0.02	0.02	0.15	0.27	0.66	0.54	0.59	0.04	0.03
MSH2-cg25868465	2	47630172	0.05	0.05	0.57	0.7	0.68	0.5	0.54	0.1	0.06
MSH2-cg22269526	2	47630224	0.06	0.06	0.48	0.63	0.29	0.85	0.54	0.11	0.06
MSH2-cg06478094	2	47630251	0.02	0.02	0.43	0.58	0.28	0.92	0.55	0.04	0.02
MSH2-cg00547758	2	47630294	0.02	0.02	0.047	0.11	0.55	0.81	0.63	0.04	0.02
MSH2-cg14282180	2	47630433	0.02	0.02	0.59	0.72	0.14	1	0.53	0.04	0.03
MSH2-cg03639557	2	47630787	0.03	0.03	0.59	0.72	0.54	0.65	0.53	0.08	0.04
MSH2-cg11311499	2	47630845	0.05	0.05	0.41	0.56	0.45	0.73	0.55	0.09	0.06
RB1-cg14429436	13	48876603	0.88	0.84	9.40E-06	9.60E-05	0.54	0.92	0.78	0.85	0.86
RB1-cg08770358	13	48876684	0.93	0.79	2.00E-09	1.80E-07	0.81	0.85	0.88	0.9	0.92
RB1-cg16985320	13	48877262	0.04	0.03	0.17	0.29	0.85	0.38	0.59	0.08	0.06
RB1-cg08383063	13	48877434	0.05	0.05	0.78	0.86	0.73	0.42	0.52	0.11	0.07
RB1-cg27256523	13	48877460	0.05	0.04	0.67	0.78	0.65	0.54	0.53	0.09	0.1
RB1-cg08644711	13	48877473	0.02	0.02	0.029	0.079	0.68	0.65	0.64	0.05	0.04
RB1-cg13743393	13	48877482	0.03	0.02	0.0067	0.023	0.85	0.46	0.67	0.06	0.04
RB1-cg22766818	13	48877530	0.02	0.02	5.70E-04	0.0029	0.53	0.85	0.72	0.03	0.01
RB1-cg20784263	13	48877561	0.03	0.03	0.49	0.64	0.29	0.85	0.54	0.06	0.04
RB1-cg02152992	13	48877591	0.04	0.04	0.94	0.97	0.48	0.62	0.5	0.08	0.05
RB1-cg02113449	13	48877641	0.05	0.05	0.8	0.87	0.78	0.31	0.48	0.1	0.06
RB1-cg02978827	13	48877687	0.06	0.05	0.015	0.046	0.65	0.65	0.65	0.09	0.05
RB1-cg18554811	13	48877691	0.04	0.03	0.11	0.21	0.61	0.58	0.6	0.06	0.03
RB1-cg13485756	13	48877696	0.06	0.06	0.35	0.49	0.36	0.81	0.56	0.09	0.08
RB1-cg24937706	13	48877719	0.03	0.03	0.24	0.37	0.24	0.96	0.58	0.08	0.04
RB1-cg14641315	13	48877731	0.02	0.02	0.0022	0.0091	0.42	0.92	0.69	0.04	0.02
RB1-cg07320819	13	48877957	0.03	0.02	0.0012	0.0057	0.75	0.62	0.7	0.04	0.01
RB1-cg10552385	13	48878037	0.01	0.01	0.18	0.3	0.39	0.81	0.59	0.03	0
RB1-cg17055959	13	48878466	0.06	0.05	0.047	0.11	0.34	0.92	0.63	0.08	0.04
RB1-cg01738359	13	48878639	0.05	0.05	8.20E-04	0.004	0.73	0.65	0.71	0.1	0.06
RB1-cg15842502	13	48878700	0.03	0.04	0.68	0.79	0.46	0.65	0.47	0.07	0.04
RB1-cg00619497	13	48878736	0.06	0.05	0.022	0.063	0.55	0.73	0.64	0.09	0.05
RB1-cg13389575	13	48890413	0.5	0.54	0.11	0.21	0.62	0.69	0.6	0.64	0.54
RB1-cg11882053	13	48890459	0.97	0.95	0.068	0.15	0.58	0.69	0.62	0.93	0.93
RB1-cg19447496	13	48891072	0.89	0.87	0.0046	0.017	0.51	0.81	0.68	0.81	0.77
RB1-cg24342013	13	48891544	0.93	0.9	9.10E-04	0.0044	0.82	0.58	0.71	0.88	0.9
RB1-cg11408952	13	48892244	0.89	0.86	0.057	0.13	0.75	0.5	0.62	0.77	0.78
RB1-cg27182551	13	48892551	0.83	0.81	0.033	0.085	0.83	0.46	0.63	0.66	0.65
RB1-cg19427472	13	48892948	0.83	0.74	9.70E-06	9.70E-05	0.76	0.69	0.78	0.6	0.57
RB1-cg13431205	13	48893174	0.73	0.6	3.70E-06	4.30E-05	0.9	0.62	0.79	0.44	0.42
RB1-cg03085377	13	48893376	0.75	0.67	0.0023	0.0094	0.78	0.58	0.69	0.44	0.4
RB1-cg18481241	13	48893727	0.74	0.65	2.80E-04	0.0015	0.83	0.62	0.73	0.42	0.39
RB1-cg16153267	13	48893968	0.46	0.43	0.028	0.077	0.7	0.58	0.64	0.36	0.28
RB1-cg25676335	13	48894214	0.86	0.79	2.70E-05	2.30E-04	0.72	0.77	0.77	0.61	0.57
RB1-cg00059930	13	48894382	0.72	0.65	9.90E-05	6.50E-04	0.76	0.69	0.75	0.49	0.45
RB1-cg26119796	13	48894595	0.73	0.66	0.0016	0.0071	0.73	0.62	0.7	0.44	0.41
RB1-cg26740195	13	48895241	0.66	0.52	5.50E-09	2.70E-07	0.81	0.85	0.87	0.48	0.42
RB1-cg27026713	13	48895318	0.77	0.72	4.00E-04	0.0021	0.53	0.85	0.72	0.56	0.54
RB1-cg03460032	13	48936995	0.77	0.78	0.97	0.99	0.32	0.85	0.5	0.85	0.91
CYLD-cg27588321	16	50775288	0.22	0.22	0.71	0.81	0.73	0.42	0.52	0.79	0.69
CYLD-cg12691198	16	50775626	0.03	0.03	0.17	0.3	0.75	0.5	0.59	0.07	0.03
CYLD-cg04982619	16	50775666	0.05	0.04	0.031	0.08	0.42	0.88	0.64	0.08	0.05
CYLD-cg05340489	16	50775671	0.04	0.04	0.14	0.26	0.72	0.46	0.59	0.07	0.04
CYLD-cg15634032	16	50775878	0.05	0.05	0.46	0.61	0.4	0.81	0.55	0.1	0.06
CYLD-cg08935793	16	50776015	0.01	0.01	0.62	0.75	0.93	0.23	0.53	0.03	0.01
CYLD-cg01408432	16	50776024	0.03	0.03	0.52	0.66	0.32	0.85	0.54	0.07	0.04
CYLD-cg06458795	16	50776026	0.02	0.02	0.96	0.98	0.61	0.5	0.5	0.03	0.02
CYLD-cg12637205	16	50776628	0.03	0.03	0.0073	0.025	0.65	0.69	0.67	0.06	0.04
CYLD-cg08402842	16	50776714	0.04	0.04	0.48	0.63	0.53	0.62	0.54	0.07	0.04
CYLD-cg01646516	16	50815179	0.88	0.88	0.85	0.91	0.14	0.96	0.51	0.8	0.72
CYLD-cg02451467	16	50832749	0.88	0.87	0.46	0.61	0.72	0.46	0.55	0.86	0.92
SALL1-cg27022663	16	51170280	0.71	0.86	9.00E-05	6.00E-04	0.58	0.92	0.75	0.83	0.88
SALL1-cg04962978	16	51170800	0.79	0.86	0.017	0.05	0.47	0.85	0.65	0.81	0.87
SALL1-cg08304084	16	51171082	0.75	0.88	0.067	0.15	0.38	0.92	0.62	0.83	0.94
SALL1-cg06746670	16	51171260	0.75	0.85	0.17	0.29	0.48	0.96	0.59	0.88	0.87
SALL1-cg01679108	16	51174069	0.32	0.38	0.0021	0.0088	0.63	0.81	0.69	0.49	0.4
SALL1-cg02498177	16	51174131	0.53	0.66	0.0014	0.0062	0.65	0.85	0.7	0.76	0.69
SALL1-cg07726904	16	51174177	0.9	0.95	8.10E-04	0.0039	0.87	0.46	0.71	0.92	0.92
SALL1-cg06099646	16	51174768	0.91	0.92	0.98	0.99	0.15	0.96	0.5	0.88	0.9
SALL1-cg05044764	16	51175026	0.57	0.68	6.20E-04	0.0031	0.61	0.88	0.72	0.68	0.61
SALL1-cg02018076	16	51175381	0.66	0.73	0.26	0.41	0.41	0.92	0.57	0.84	0.82
SALL1-cg16528497	16	51175541	0.73	0.87	1.10E-04	6.90E-04	0.65	0.88	0.74	0.87	0.83
SALL1-cg06497955	16	51175727	0.88	0.93	0.39	0.54	0.25	0.96	0.55	0.89	0.91
SALL1-cg03961481	16	51180521	0.39	0.33	0.33	0.47	0.72	0.46	0.56	0.34	0.3
SALL1-cg08878368	16	51183363	0.73	0.68	0.081	0.17	0.57	0.73	0.61	0.18	0.2
SALL1-cg08199953	16	51183473	0.66	0.55	0.037	0.093	0.9	0.38	0.63	0.14	0.12
SALL1-cg02417084	16	51183533	0.47	0.45	0.84	0.9	0.3	0.81	0.49	0.16	0.12
SALL1-cg02288754	16	51183988	0.36	0.27	0.0013	0.006	0.78	0.62	0.7	0.15	0.12
SALL1-cg10297473	16	51184152	0.5	0.33	1.30E-05	1.20E-04	0.83	0.73	0.78	0.16	0.14
SALL1-cg04844564	16	51184205	0.45	0.31	4.30E-05	3.30E-04	0.82	0.69	0.76	0.19	0.16
SALL1-cg04550052	16	51184355	0.46	0.22	6.70E-06	7.10E-05	0.79	0.85	0.78	0.14	0.14
SALL1-cg04698114	16	51184379	0.47	0.22	2.30E-05	1.90E-04	0.77	0.85	0.77	0.06	0.06
SALL1-cg00582524	16	51184392	0.56	0.31	1.80E-05	1.60E-04	0.77	0.85	0.77	0.09	0.12
SALL1-cg08526074	16	51184562	0.27	0.12	0.017	0.05	0.5	0.88	0.65	0.04	0.04
SALL1-cg02864757	16	51184583	0.26	0.16	0.0022	0.0092	0.66	0.73	0.69	0.12	0.1
SALL1-cg05151154	16	51184786	0.2	0.13	0.28	0.43	0.38	0.88	0.57	0.07	0.06
SALL1-cg07498275	16	51184886	0.25	0.21	0.23	0.37	0.45	0.85	0.58	0.17	0.14
SALL1-cg08806408	16	51185001	0.2	0.11	0.16	0.28	0.45	0.85	0.59	0.04	0.04
SALL1-cg06653699	16	51185082	0.19	0.1	0.13	0.23	0.43	0.88	0.6	0.06	0.05
SALL1-cg09016242	16	51185110	0.36	0.21	0.03	0.08	0.51	0.88	0.64	0.14	0.12
SALL1-cg06232807	16	51185132	0.48	0.39	0.061	0.14	0.47	0.88	0.62	0.29	0.28
SALL1-cg01146232	16	51185147	0.39	0.3	0.13	0.23	0.5	0.85	0.6	0.19	0.17
SALL1-cg06274671	16	51185236	0.12	0.08	0.0016	0.0071	0.75	0.62	0.7	0.08	0.07
SALL1-cg00310215	16	51185346	0.29	0.19	0.081	0.17	0.57	0.81	0.61	0.13	0.15
SALL1-cg22674717	16	51185394	0.12	0.12	0.66	0.78	0.45	0.69	0.53	0.11	0.08
SALL1-cg05213609	16	51185407	0.22	0.16	0.067	0.15	0.55	0.73	0.62	0.17	0.13
SALL1-cg06724588	16	51185459	0.27	0.18	0.077	0.16	0.45	0.88	0.61	0.11	0.14
SALL1-cg07502439	16	51185461	0.19	0.11	0.076	0.16	0.45	0.88	0.61	0.06	0.07
SALL1-cg01500945	16	51185672	0.21	0.19	0.94	0.96	0.33	0.77	0.51	0.15	0.16
SALL1-cg13755795	16	51185772	0.19	0.14	0.096	0.19	0.51	0.73	0.61	0.07	0.11
SALL1-cg05404010	16	51186211	0.14	0.13	0.12	0.22	0.57	0.62	0.6	0.1	0.07
SALL1-cg08776356	16	51186260	0.14	0.13	0.74	0.84	0.24	0.96	0.52	0.12	0.09
SALL1-cg00177451	16	51186266	0.15	0.13	0.042	0.1	0.65	0.65	0.63	0.13	0.09
SALL1-cg27423760	16	51186463	0.22	0.16	0.17	0.29	0.46	0.77	0.59	0.08	0.12
CDKN2C-cg01145389	1	51433840	0.06	0.05	0.012	0.038	0.64	0.65	0.66	0.12	0.09
CDKN2C-cg16911228	1	51433939	0.02	0.02	0.2	0.34	0.65	0.62	0.58	0.04	0.02
CDKN2C-cg07013994	1	51433955	0.01	0.01	0.11	0.22	0.71	0.54	0.6	0.03	0.01
CDKN2C-cg17894331	1	51434014	0.02	0.02	0.67	0.78	0.85	0.31	0.53	0.03	0.02
CDKN2C-cg19089033	1	51434335	0.03	0.03	0.02	0.058	0.62	0.73	0.65	0.05	0.04
CDKN2C-cg07908422	1	51434354	0.02	0.02	0.02	0.057	0.59	0.73	0.65	0.03	0.01
CDKN2C-cg08539090	1	51434488	0.03	0.03	0.42	0.57	0.41	0.81	0.55	0.06	0.03
CDKN2C-cg04720785	1	51434666	0.02	0.02	0.73	0.83	0.78	0.38	0.52	0.04	0.02
CDKN2C-cg04772086	1	51434994	0.03	0.03	0.46	0.61	0.62	0.58	0.55	0.08	0.04
CDKN2C-cg16147336	1	51435387	0.02	0.02	0.58	0.72	0.36	0.81	0.53	0.06	0.03
CDKN2C-cg19640439	1	51435462	0.02	0.02	0.23	0.37	0.48	0.73	0.58	0.04	0.02
CDKN2C-cg16135470	1	51435504	0.03	0.03	0.76	0.85	0.59	0.46	0.48	0.06	0.03
CDKN2C-cg10982358	1	51435615	0.02	0.02	0.0085	0.028	0.84	0.5	0.67	0.04	0.01
CDKN2C-cg07099107	1	51435681	0.04	0.04	0.29	0.44	0.7	0.46	0.57	0.08	0.04
CDKN2C-cg06949081	1	51435859	0.04	0.03	0.0024	0.0099	0.41	0.92	0.69	0.07	0.03
CDKN2C-cg27393398	1	51436046	0.04	0.04	0.12	0.23	0.82	0.5	0.6	0.08	0.05
CDKN2C-cg15631690	1	51436073	0.11	0.11	0.34	0.49	0.31	0.92	0.56	0.17	0.13
CDKN2C-cg25592206	1	51439348	0.7	0.77	0.074	0.16	0.36	0.92	0.61	0.78	0.84
DDX5-cg14548777	17	62495003	0.65	0.61	0.14	0.25	0.46	0.81	0.59	0.81	0.81
DDX5-cg05368275	17	62496405	0.88	0.88	0.1	0.2	0.44	0.88	0.6	0.9	0.91
DDX5-cg21505571	17	62496408	0.91	0.9	0.0044	0.016	0.77	0.58	0.68	0.89	0.95
DDX5-cg10244222	17	62496622	0.8	0.84	0.1	0.2	0.36	0.88	0.6	0.87	0.88
DDX5-cg16315992	17	62498297	0.86	0.79	8.30E-07	1.40E-05	0.82	0.77	0.81	0.79	0.88
DDX5-cg08350119	17	62499667	0.59	0.48	0.0038	0.014	0.81	0.54	0.68	0.81	0.87
DDX5-cg23225508	17	62500377	0.54	0.39	1.10E-04	6.90E-04	0.71	0.81	0.74	0.76	0.7
DDX5-cg16203607	17	62500946	0.04	0.03	0.059	0.13	0.71	0.62	0.62	0.07	0.03
DDX5-cg23176436	17	62501370	0.04	0.04	0.59	0.72	0.49	0.58	0.47	0.08	0.05
DDX5-cg17829984	17	62501480	0.06	0.08	8.10E-06	8.40E-05	0.59	0.92	0.78	0.13	0.1
MEN1-cg19904522	11	64574610	0.9	0.9	0.71	0.81	0.13	1	0.52	0.85	0.85
MEN1-cg10879244	11	64577190	0.39	0.34	0.036	0.092	0.66	0.62	0.63	0.66	0.63
MEN1-cg22897141	11	64577338	0.07	0.06	0.38	0.54	0.74	0.42	0.56	0.2	0.26
MEN1-cg22527280	11	64577427	0.08	0.08	0.74	0.83	0.41	0.77	0.52	0.15	0.11
MEN1-cg19518383	11	64577818	0.05	0.05	0.67	0.79	0.55	0.5	0.47	0.1	0.1
MEN1-cg25810379	11	64578055	0.02	0.02	0.53	0.67	0.47	0.73	0.54	0.04	0.02
MEN1-cg10149161	11	64578067	0.02	0.02	0.1	0.2	0.56	0.73	0.6	0.05	0.04
MEN1-cg18759725	11	64578079	0.05	0.05	0.6	0.73	0.66	0.46	0.53	0.11	0.06
MEN1-cg04159488	11	64578146	0.03	0.03	0.68	0.79	0.47	0.65	0.53	0.07	0.05
MEN1-cg02384565	11	64578173	0.02	0.02	0.3	0.46	0.35	0.85	0.57	0.05	0.04
MEN1-cg22718071	11	64578277	0.03	0.03	0.99	1	0.3	0.77	0.5	0.06	0.05
MEN1-cg23222197	11	64578325	0.06	0.06	0.78	0.86	0.18	0.92	0.52	0.12	0.12
MEN1-cg06130144	11	64578348	0.04	0.04	0.026	0.071	0.64	0.65	0.64	0.08	0.04
MEN1-cg23203302	11	64579179	0.76	0.77	0.32	0.47	0.59	0.77	0.56	0.84	0.84
MEN1-cg14732852	11	64579543	0.9	0.87	0.023	0.066	0.3	0.96	0.64	0.89	0.91
CDH11-cg08110076	16	64984626	0.76	0.84	0.013	0.04	0.55	0.85	0.66	0.81	0.81
CDH11-cg02724025	16	64984700	0.86	0.94	0.26	0.4	0.37	0.88	0.57	0.9	0.93
CDH11-cg04036430	16	64984769	0.83	0.89	0.079	0.17	0.52	0.85	0.61	0.87	0.87
CDH11-cg00769251	16	64984838	0.84	0.9	0.0097	0.031	0.52	0.88	0.66	0.88	0.87
CDH11-cg04868376	16	64984977	0.81	0.88	0.067	0.15	0.37	0.92	0.62	0.86	0.85
CDH11-cg02157637	16	64988069	0.88	0.92	0.002	0.0083	0.64	0.77	0.7	0.88	0.9
CDH11-cg00706191	16	65017401	0.68	0.76	0.18	0.31	0.49	0.85	0.58	0.8	0.82
CDH11-cg00094303	16	65039041	0.62	0.72	0.092	0.19	0.54	0.85	0.61	0.77	0.76
CDH11-cg01021552	16	65046268	0.47	0.51	0.33	0.48	0.5	0.73	0.56	0.65	0.6
CDH11-cg01162378	16	65063803	0.71	0.78	0.044	0.11	0.53	0.85	0.63	0.77	0.77
CDH11-cg07185854	16	65071589	0.62	0.6	0.27	0.41	0.24	0.96	0.57	0.7	0.66
CDH11-cg09631415	16	65097075	0.4	0.42	0.55	0.69	0.56	0.5	0.46	0.58	0.48
CDH11-cg06125461	16	65098852	0.6	0.68	0.18	0.3	0.35	0.88	0.59	0.73	0.78
CDH11-cg10015051	16	65102943	0.79	0.89	1.90E-04	0.0011	0.49	0.96	0.74	0.84	0.91
CDH11-cg01602001	16	65104932	0.34	0.35	0.39	0.55	0.31	0.88	0.55	0.78	0.75
CDH11-cg02966475	16	65105516	0.8	0.8	0.64	0.76	0.43	0.73	0.53	0.86	0.89
CDH11-cg01084990	16	65105581	0.7	0.66	0.17	0.3	0.49	0.73	0.59	0.86	0.83
CDH11-cg04755848	16	65105714	0.71	0.71	0.49	0.64	0.4	0.77	0.54	0.89	0.89
CDH11-cg04977618	16	65149083	0.6	0.62	0.67	0.78	0.33	0.88	0.53	0.75	0.72
CDH11-cg16525066	16	65152097	0.04	0.04	0.86	0.92	0.29	0.88	0.51	0.09	0.05
CDH11-cg02973961	16	65152965	0.6	0.65	0.29	0.44	0.44	0.81	0.57	0.49	0.45
CDH11-cg11510825	16	65154657	0.13	0.15	0.22	0.35	0.48	0.77	0.58	0.14	0.1
CDH11-cg04536893	16	65155141	0.21	0.19	0.84	0.91	0.36	0.81	0.51	0.19	0.17
CDH11-cg02741158	16	65155639	0.08	0.09	0.66	0.78	0.48	0.69	0.53	0.09	0.06
CDH11-cg12163490	16	65155841	0.18	0.2	0.68	0.8	0.6	0.54	0.53	0.21	0.19
CDH11-cg08747777	16	65156158	0.06	0.08	0.13	0.24	0.8	0.46	0.6	0.07	0.06
CDH11-cg26624576	16	65156605	0.07	0.1	0.58	0.72	0.94	0.19	0.53	0.08	0.07
CDH11-cg10065825	16	65157050	0.13	0.12	0.82	0.89	0.36	0.77	0.51	0.16	0.16
ADHFE1-cg16642695	8	67343633	0.47	0.42	0.11	0.21	0.73	0.5	0.6	0.68	0.59
ADHFE1-cg01588438	8	67344553	0.29	0.19	0.069	0.15	0.42	0.85	0.62	0.11	0.08
ADHFE1-cg09383816	8	67344556	0.25	0.15	0.045	0.11	0.45	0.81	0.63	0.1	0.06
ADHFE1-cg18065361	8	67344588	0.19	0.12	0.22	0.36	0.36	0.85	0.58	0.03	0.01
ADHFE1-cg19283840	8	67344642	0.22	0.14	0.12	0.22	0.42	0.85	0.6	0.09	0.06
ADHFE1-cg20295442	8	67344665	0.26	0.15	0.09	0.18	0.42	0.85	0.61	0.06	0.05
ADHFE1-cg20912169	8	67344720	0.26	0.14	0.12	0.22	0.46	0.85	0.6	0.05	0.03
ADHFE1-cg01988129	8	67344936	0.33	0.21	0.008	0.026	0.57	0.77	0.67	0.14	0.12
ADHFE1-cg25046651	8	67345006	0.29	0.18	0.0043	0.015	0.54	0.77	0.68	0.14	0.11
ADHFE1-cg11530289	8	67350852	0.48	0.46	0.9	0.94	0.35	0.88	0.51	0.82	0.81
ADHFE1-cg19366217	8	67351311	0.01	0.01	0.98	0.99	0.48	0.62	0.5	0.02	0.01
ADHFE1-cg21779231	8	67351597	0.11	0.1	0.088	0.18	0.53	0.81	0.61	0.12	0.08
ADHFE1-cg22628608	8	67352379	0.76	0.8	0.027	0.075	0.8	0.54	0.64	0.84	0.88
ADHFE1-cg20040765	8	67358546	0.15	0.38	1.10E-09	1.40E-07	0.7	0.96	0.88	0.11	0.06
ADHFE1-cg20794855	8	67365340	0.74	0.81	6.10E-04	0.0031	0.61	0.77	0.72	0.5	0.6
ADHFE1-cg20180050	8	67371088	0.6	0.77	2.80E-05	2.30E-04	0.51	0.92	0.76	0.84	0.85
ADHFE1-cg10895168	8	67373171	0.88	0.91	0.027	0.073	0.57	0.73	0.64	0.88	0.87
ADHFE1-cg05042439	8	67380613	0.85	0.88	0.11	0.21	0.73	0.54	0.6	0.85	0.82
CDH1-cg17655614	16	68770944	0.23	0.22	0.59	0.72	0.98	0.15	0.53	0.35	0.32
CDH1-cg11667754	16	68770981	0.12	0.12	0.55	0.69	0.21	0.88	0.46	0.19	0.18
CDH1-cg05785947	16	68771059	0.05	0.05	0.85	0.91	0.77	0.35	0.51	0.08	0.11
CDH1-cg04398983	16	68771092	0.09	0.1	0.44	0.59	0.51	0.73	0.55	0.14	0.17
CDH1-cg16739895	16	68771182	0.03	0.02	0.82	0.89	0.28	0.85	0.51	0.06	0.04
CDH1-cg11255163	16	68771200	0.08	0.08	0.69	0.8	0.3	0.85	0.53	0.12	0.08
CDH1-cg23989635	16	68771203	0.1	0.1	0.47	0.62	0.31	0.81	0.45	0.14	0.11
CDH1-cg01857829	16	68771498	0.1	0.09	0.81	0.88	0.44	0.69	0.52	0.14	0.17
CDH1-cg20716119	16	68771763	0.12	0.12	0.76	0.85	0.46	0.69	0.52	0.18	0.16
CDH1-cg22832044	16	68771999	0.11	0.09	0.027	0.073	0.32	0.96	0.64	0.15	0.1
CDH1-cg01251360	16	68772225	0.25	0.23	0.35	0.49	0.48	0.73	0.56	0.53	0.6
CDH1-cg24765079	16	68772430	0.29	0.26	0.13	0.24	0.45	0.77	0.6	0.72	0.71
CDH1-cg09406989	16	68772469	0.25	0.24	0.26	0.4	0.65	0.54	0.57	0.63	0.63
CDH1-cg08616585	16	68774986	0.79	0.8	0.94	0.96	0.2	0.88	0.51	0.61	0.47
CDH1-cg10313337	16	68823690	0.66	0.72	0.005	0.018	0.66	0.69	0.68	0.51	0.65
CDH1-cg26508465	16	68825121	0.92	0.91	0.15	0.27	0.93	0.27	0.59	0.81	0.84
CDH1-cg07762788	16	68833306	0.83	0.55	2.30E-06	2.90E-05	0.67	0.85	0.8	0.85	0.88
CDH1-cg09220040	16	68856966	0.92	0.92	0.9	0.94	0.96	0.15	0.51	0.87	0.91
CDH1-cg06875305	16	68869013	0.82	0.83	0.38	0.53	0.24	0.92	0.56	0.72	0.72
FOXP1-cg18804229	3	71008277	0.76	0.65	1.90E-06	2.60E-05	0.9	0.62	0.8	0.8	0.86
FOXP1-cg02220284	3	71013485	0.79	0.72	2.30E-06	3.00E-05	0.76	0.81	0.8	0.76	0.82
FOXP1-cg15963983	3	71020458	0.87	0.86	0.54	0.68	0.41	0.77	0.54	0.83	0.89
FOXP1-cg01331540	3	71027020	0.91	0.92	0.053	0.12	0.44	0.88	0.62	0.86	0.88
FOXP1-cg01232145	3	71027078	0.86	0.88	0.044	0.11	0.73	0.5	0.63	0.83	0.89
FOXP1-cg19992015	3	71027139	0.91	0.91	0.69	0.8	0.56	0.62	0.53	0.88	0.87
FOXP1-cg19628600	3	71032216	0.18	0.12	9.70E-05	6.40E-04	0.71	0.77	0.75	0.73	0.67
FOXP1-cg21910363	3	71034420	0.83	0.86	0.011	0.036	0.63	0.73	0.66	0.84	0.88
FOXP1-cg14039999	3	71042466	0.9	0.89	0.15	0.26	0.66	0.65	0.59	0.87	0.86
FOXP1-cg16510530	3	71049748	0.84	0.76	9.40E-06	9.60E-05	0.85	0.65	0.78	0.79	0.78
FOXP1-cg16697896	3	71050832	0.87	0.9	0.0021	0.0088	0.67	0.69	0.69	0.87	0.89
FOXP1-cg15472885	3	71056608	0.54	0.48	0.026	0.071	0.6	0.69	0.64	0.85	0.83
FOXP1-cg06033488	3	71057560	0.91	0.74	1.10E-07	2.90E-06	0.76	0.81	0.84	0.88	0.84
FOXP1-cg19776833	3	71057616	0.91	0.7	4.20E-10	1.00E-07	0.79	0.88	0.89	0.87	0.79
FOXP1-cg11570931	3	71073163	0.85	0.81	0.0034	0.013	0.75	0.62	0.69	0.85	0.87
FOXP1-cg02002523	3	71082373	0.9	0.9	0.89	0.94	0.81	0.35	0.51	0.88	0.92
FOXP1-cg21423741	3	71099193	0.75	0.7	0.038	0.094	0.78	0.58	0.63	0.77	0.77
FOXP1-cg08173709	3	71103443	0.86	0.83	0.088	0.18	0.68	0.58	0.61	0.62	0.74
FOXP1-cg00052246	3	71106252	0.86	0.78	0.004	0.015	0.66	0.69	0.68	0.86	0.86
FOXP1-cg20525486	3	71111923	0.33	0.15	1.60E-05	1.50E-04	0.46	0.96	0.77	0.19	0.09
FOXP1-cg04320255	3	71113313	0.11	0.05	0.5	0.65	0.23	1	0.54	0.04	0.02
FOXP1-cg19536652	3	71113568	0.08	0.04	0.1	0.2	0.75	0.5	0.6	0.04	0.02
FOXP1-cg20742234	3	71113603	0.09	0.05	0.26	0.4	0.57	0.62	0.57	0.09	0.04
FOXP1-cg04514556	3	71113948	0.04	0.03	6.10E-04	0.0031	0.66	0.73	0.72	0.07	0.03
FOXP1-cg07696592	3	71114001	0.05	0.05	0.0033	0.013	0.71	0.69	0.69	0.1	0.06
FOXP1-cg18170784	3	71114262	0.12	0.12	0.84	0.91	0.48	0.69	0.51	0.15	0.14
FOXP1-cg02862354	3	71114335	0.07	0.07	0.43	0.58	0.59	0.58	0.55	0.12	0.08
FOXP1-cg18153137	3	71114771	0.12	0.09	9.90E-05	6.50E-04	0.76	0.73	0.75	0.13	0.03
FOXP1-cg20891481	3	71115714	0.25	0.1	1.20E-06	1.80E-05	0.88	0.65	0.81	0.12	0.07
FOXP1-cg09621618	3	71117979	0.9	0.89	0.066	0.14	0.85	0.54	0.62	0.85	0.86
FOXP1-cg19402876	3	71119415	0.86	0.79	0.0034	0.013	0.88	0.42	0.68	0.89	0.89
FOXP1-cg24864984	3	71128840	0.79	0.87	8.30E-08	2.30E-06	0.75	0.85	0.84	0.85	0.84
FOXP1-cg21379733	3	71136296	0.66	0.6	0.08	0.17	0.93	0.35	0.61	0.74	0.58
FOXP1-cg06691963	3	71149599	0.91	0.89	0.0084	0.027	0.71	0.73	0.67	0.87	0.85
FOXP1-cg16320427	3	71158765	0.64	0.7	0.057	0.13	0.85	0.42	0.62	0.86	0.84
FOXP1-cg14771313	3	71161285	0.5	0.55	0.088	0.18	0.85	0.5	0.61	0.77	0.85
FOXP1-cg04794662	3	71178485	0.61	0.24	1.40E-11	8.60E-09	0.87	0.85	0.93	0.49	0.37
FOXP1-cg02692441	3	71179703	0.08	0.05	6.20E-05	4.40E-04	0.78	0.65	0.75	0.08	0.02
FOXP1-cg21758133	3	71179796	0.07	0.05	9.00E-05	6.00E-04	0.47	0.96	0.75	0.1	0.05
FOXP1-cg25809301	3	71179811	0.04	0.03	0.026	0.071	0.62	0.69	0.64	0.07	0.02
FOXP1-cg23067085	3	71180032	0.09	0.08	0.59	0.72	0.54	0.62	0.53	0.1	0.04
FOXP1-cg22798400	3	71205277	0.68	0.69	0.66	0.78	0.46	0.73	0.53	0.75	0.75
FOXP1-cg00201568	3	71214907	0.94	0.95	7.30E-04	0.0036	0.63	0.77	0.71	0.9	0.92
FOXP1-cg17805210	3	71216678	0.88	0.9	0.033	0.085	0.62	0.65	0.63	0.85	0.91
FOXP1-cg22828884	3	71217277	0.61	0.77	7.70E-06	8.00E-05	0.53	0.96	0.78	0.74	0.82
FOXP1-cg25827144	3	71224509	0.91	0.93	0.012	0.037	0.57	0.73	0.66	0.87	0.89
FOXP1-cg13240253	3	71245529	0.88	0.89	0.11	0.22	0.41	0.88	0.6	0.76	0.8
FOXP1-cg24097241	3	71247280	0.96	0.97	0.037	0.092	0.56	0.73	0.63	0.93	0.97
FOXP1-cg15556723	3	71247394	0.98	0.98	3.60E-05	2.80E-04	0.7	0.73	0.76	0.95	0.97
FOXP1-cg06856329	3	71247442	0.98	0.98	0.0027	0.011	0.45	0.92	0.69	0.96	0.98
FOXP1-cg14564722	3	71251601	0.59	0.28	1.70E-11	8.60E-09	0.85	0.85	0.93	0.78	0.81
FOXP1-cg21067632	3	71258221	0.86	0.75	0.087	0.18	0.98	0.38	0.61	0.9	0.92
FOXP1-cg07644184	3	71265048	0.8	0.68	1.40E-04	8.50E-04	0.63	0.81	0.74	0.86	0.88
FOXP1-cg15871371	3	71274624	0.81	0.65	1.70E-06	2.40E-05	0.92	0.65	0.8	0.85	0.91
FOXP1-cg17803993	3	71276214	0.47	0.6	3.10E-06	3.80E-05	0.55	0.96	0.79	0.33	0.19
FOXP1-cg07368857	3	71276336	0.72	0.78	0.071	0.15	0.43	0.88	0.61	0.57	0.36
FOXP1-cg20115117	3	71277910	0.78	0.81	0.2	0.33	0.65	0.62	0.58	0.82	0.89
FOXP1-cg23199517	3	71292739	0.88	0.87	0.13	0.24	0.77	0.5	0.6	0.87	0.92
FOXP1-cg06241812	3	71293694	0.71	0.68	0.29	0.44	0.66	0.54	0.57	0.81	0.82
FOXP1-cg07278181	3	71293767	0.69	0.55	0.0011	0.0053	0.95	0.54	0.71	0.81	0.8
FOXP1-cg05384123	3	71294341	0.42	0.25	8.50E-07	1.40E-05	0.8	0.77	0.81	0.67	0.72
FOXP1-cg06391412	3	71295684	0.75	0.52	1.40E-06	2.10E-05	0.99	0.58	0.8	0.81	0.81
FOXP1-cg25457604	3	71332437	0.86	0.85	0.086	0.18	0.62	0.65	0.61	0.84	0.84
FOXP1-cg25356639	3	71349304	0.72	0.85	5.90E-09	2.80E-07	0.74	0.92	0.87	0.8	0.81
FOXP1-cg08038033	3	71354056	0.61	0.44	0.0019	0.0081	0.95	0.54	0.7	0.27	0.29
FOXP1-cg12431087	3	71355122	0.32	0.27	0.057	0.13	0.7	0.65	0.62	0.16	0.21
FOXP1-cg20506347	3	71355161	0.36	0.32	0.12	0.23	0.66	0.65	0.6	0.19	0.2
FOXP1-cg26344024	3	71357195	0.86	0.86	0.83	0.9	0.63	0.46	0.49	0.81	0.82
FOXP1-cg18996141	3	71359873	0.76	0.76	0.32	0.47	0.44	0.77	0.56	0.7	0.73
FOXP1-cg18737257	3	71393291	0.94	0.94	0.93	0.96	0.7	0.38	0.51	0.91	0.9
FOXP1-cg10452974	3	71398091	0.92	0.92	0.65	0.77	0.6	0.5	0.53	0.84	0.88
FOXP1-cg08489512	3	71419727	0.86	0.87	0.56	0.69	0.67	0.54	0.54	0.87	0.92
FOXP1-cg22589728	3	71439885	0.67	0.39	1.00E-10	3.10E-08	0.79	0.88	0.91	0.35	0.34
FOXP1-cg09459774	3	71457237	0.8	0.79	0.57	0.71	0.96	0.077	0.46	0.85	0.83
FOXP1-cg02336104	3	71481486	0.77	0.69	6.70E-06	7.10E-05	0.63	0.92	0.78	0.69	0.7
FOXP1-cg18342703	3	71499629	0.91	0.77	3.90E-04	0.0021	1	0.42	0.72	0.84	0.86
FOXP1-cg26227248	3	71511884	0.89	0.9	0.03	0.08	0.75	0.54	0.64	0.89	0.9
FOXP1-cg21487363	3	71537887	0.89	0.89	1	1	0.73	0.46	0.5	0.83	0.79
FOXP1-cg11105872	3	71543684	0.97	0.98	5.30E-06	5.90E-05	0.68	0.85	0.79	0.94	0.96
FOXP1-cg22876402	3	71553543	0.61	0.8	5.00E-09	2.60E-07	0.81	0.81	0.87	0.76	0.8
FOXP1-cg01186551	3	71554412	0.86	0.88	0.41	0.56	0.21	0.96	0.55	0.89	0.89
FOXP1-cg05399036	3	71569437	0.84	0.87	0.0044	0.016	0.87	0.5	0.68	0.86	0.88
FOXP1-cg21860675	3	71586357	0.4	0.48	0.15	0.26	0.87	0.46	0.59	0.85	0.82
FOXP1-cg07475026	3	71590806	0.79	0.84	0.016	0.047	0.75	0.58	0.65	0.8	0.9
FOXP1-cg15958828	3	71598380	0.89	0.9	0.08	0.17	0.75	0.54	0.61	0.72	0.7
FOXP1-cg18267131	3	71600114	0.81	0.86	0.035	0.09	0.38	0.92	0.63	0.8	0.87
FOXP1-cg04991071	3	71615924	0.75	0.78	0.16	0.28	0.2	1	0.59	0.69	0.66
FOXP1-cg01173432	3	71622662	0.8	0.8	0.94	0.96	0.52	0.62	0.51	0.88	0.85
FOXP1-cg25811633	3	71626654	0.64	0.57	0.029	0.078	0.95	0.31	0.64	0.36	0.43
FOXP1-cg02520804	3	71629054	0.64	0.56	0.017	0.049	0.36	0.92	0.65	0.46	0.57
FOXP1-cg05549077	3	71631050	0.04	0.04	0.012	0.037	0.8	0.54	0.66	0.08	0.04
FOXP1-cg07516697	3	71631212	0.04	0.04	0.0026	0.011	0.64	0.73	0.69	0.07	0.03
FOXP1-cg06690760	3	71631298	0.04	0.05	0.046	0.11	0.46	0.81	0.63	0.09	0.06
FOXP1-cg18481137	3	71631744	0.03	0.03	0.46	0.61	0.76	0.38	0.55	0.08	0.03
FOXP1-cg09312708	3	71632124	0.07	0.07	0.75	0.84	0.43	0.69	0.48	0.13	0.08
FOXP1-cg24980458	3	71632677	0.03	0.03	0.11	0.21	0.32	0.88	0.6	0.07	0.04
FOXP1-cg01534217	3	71632920	0.02	0.02	0.91	0.95	0.49	0.58	0.49	0.06	0.03
FOXP1-cg08215925	3	71633214	0.02	0.02	0.11	0.21	0.77	0.46	0.6	0.05	0.01
FOXP1-cg11992992	3	71633216	0.06	0.07	0.013	0.04	0.64	0.73	0.66	0.11	0.07
FOXP1-cg02900980	3	71633249	0.03	0.03	0.75	0.84	0.59	0.54	0.48	0.08	0.05
FOXP1-cg01189917	3	71633604	0.04	0.04	0.24	0.38	0.66	0.54	0.57	0.08	0.05
FOXP1-cg06243191	3	71633826	0.04	0.04	0.69	0.8	0.66	0.5	0.53	0.06	0.03
FOXP1-cg19377754	3	71633994	0.05	0.04	0.16	0.28	0.59	0.69	0.59	0.08	0.04
FOXP1-cg00707452	3	71634044	0.06	0.05	0.37	0.53	0.6	0.54	0.44	0.09	0.06
PML-cg05697231	15	74286614	0.09	0.09	0.15	0.27	0.67	0.58	0.59	0.15	0.1
PML-cg19394923	15	74286704	0.07	0.06	0.054	0.12	0.41	0.88	0.62	0.11	0.07
PML-cg16232842	15	74286823	0.07	0.07	0.19	0.31	0.51	0.73	0.58	0.1	0.06
PML-cg19847514	15	74286884	0.02	0.02	0.039	0.096	0.45	0.81	0.63	0.05	0.02
PML-cg20721338	15	74287135	0.02	0.02	0.93	0.96	0.19	0.96	0.51	0.05	0.02
PML-cg26861525	15	74287168	0.06	0.06	0.75	0.84	0.88	0.23	0.52	0.1	0.07
PML-cg08066123	15	74287179	0.04	0.04	0.8	0.87	0.62	0.54	0.52	0.09	0.05
PML-cg15038331	15	74290466	0.48	0.64	8.20E-05	5.50E-04	0.96	0.58	0.75	0.83	0.82
PML-cg01180441	15	74290493	0.49	0.65	1.40E-04	8.30E-04	0.93	0.58	0.74	0.84	0.82
PML-cg18136895	15	74290733	0.59	0.76	0.0017	0.0074	0.86	0.54	0.7	0.68	0.85
PML-cg16584662	15	74291835	0.83	0.76	5.50E-05	4.00E-04	0.9	0.5	0.75	0.74	0.75
PML-cg07194295	15	74314816	0.93	0.93	0.32	0.47	0.58	0.62	0.56	0.88	0.92
PML-cg18863296	15	74315179	0.9	0.92	0.015	0.044	0.63	0.69	0.65	0.9	0.9
PML-cg23397523	15	74315331	0.91	0.89	0.042	0.1	0.73	0.62	0.63	0.92	0.92
PML-cg05622550	15	74315474	0.98	0.97	0.1	0.2	0.42	0.81	0.6	0.96	0.97
PML-cg07063572	15	74315539	0.93	0.93	0.17	0.29	0.73	0.5	0.59	0.91	0.9
PML-cg01028657	15	74315710	0.88	0.89	0.36	0.51	0.27	0.92	0.56	0.85	0.85
PML-cg07345510	15	74317259	0.74	0.68	7.00E-05	4.80E-04	0.52	0.88	0.75	0.86	0.83
PML-cg21036936	15	74317780	0.73	0.69	0.0095	0.031	0.77	0.58	0.66	0.81	0.86
PML-cg16051421	15	74328425	0.7	0.69	0.26	0.41	0.25	1	0.57	0.81	0.78
PML-cg07528974	15	74332777	0.88	0.89	0.49	0.64	0.27	0.92	0.54	0.9	0.9
PML-cg18763223	15	74334701	0.77	0.72	9.80E-04	0.0047	0.75	0.77	0.71	0.77	0.73
PML-cg26487088	15	74335673	0.89	0.86	0.0035	0.013	0.6	0.73	0.68	0.89	0.88
PML-cg17156053	15	74339856	0.79	0.84	0.023	0.065	0.45	0.85	0.64	0.86	0.88
BMPR1A-cg26435670	10	88515340	0.08	0.09	0.24	0.37	0.47	0.73	0.58	0.28	0.26
BMPR1A-cg06817917	10	88515527	0.05	0.06	0.016	0.047	0.86	0.46	0.65	0.14	0.11
BMPR1A-cg08277196	10	88516091	0.01	0.01	0.35	0.49	0.68	0.46	0.56	0.02	0.01
BMPR1A-cg17776353	10	88516420	0.02	0.02	0.53	0.67	0.35	0.88	0.54	0.04	0.03
BMPR1A-cg02313850	10	88516765	0.05	0.05	0.48	0.63	0.79	0.42	0.54	0.1	0.06
BMPR1A-cg05219593	10	88517216	0.12	0.12	0.7	0.81	0.33	0.88	0.52	0.27	0.25
BMPR1A-cg25011475	10	88517608	0.1	0.08	0.0011	0.0051	0.82	0.54	0.71	0.19	0.22
BMPR1A-cg24211476	10	88528158	0.61	0.68	0.002	0.0086	0.71	0.69	0.7	0.51	0.5
BMPR1A-cg06941037	10	88534973	0.49	0.25	9.10E-09	3.70E-07	0.77	0.85	0.86	0.43	0.39
BMPR1A-cg05178005	10	88561989	0.89	0.89	0.28	0.43	0.44	0.77	0.57	0.85	0.84
BMPR1A-cg16231906	10	88575435	0.92	0.92	0.48	0.63	0.7	0.46	0.54	0.9	0.89
BMPR1A-cg11864400	10	88580922	0.92	0.92	0.57	0.7	0.45	0.73	0.54	0.83	0.86
BMPR1A-cg19051661	10	88588785	0.88	0.8	2.70E-06	3.40E-05	0.71	0.81	0.8	0.86	0.91
BMPR1A-cg25426203	10	88600793	0.88	0.75	1.80E-09	1.70E-07	0.75	0.88	0.88	0.85	0.89
BMPR1A-cg26593228	10	88610737	0.74	0.75	0.88	0.93	0.5	0.62	0.51	0.76	0.88
BMPR1A-cg20348000	10	88615964	0.79	0.86	7.00E-05	4.80E-04	0.75	0.73	0.75	0.53	0.62
BMPR1A-cg25946646	10	88628344	0.83	0.81	0.03	0.08	0.66	0.62	0.64	0.86	0.93
BMPR1A-cg11566832	10	88659593	0.65	0.62	0.043	0.11	0.45	0.88	0.63	0.69	0.65
BMPR1A-cg10428836	10	88684020	0.85	0.87	0.29	0.44	0.38	0.88	0.57	0.84	0.89
CBFA2T3-cg27418099	16	88941395	0.89	0.92	0.041	0.1	0.83	0.46	0.63	0.87	0.87
CBFA2T3-cg02461502	16	88941821	0.79	0.88	0.026	0.071	0.51	0.85	0.64	0.82	0.84
CBFA2T3-cg02770947	16	88942093	0.79	0.84	0.18	0.3	0.53	0.81	0.58	0.89	0.89
CBFA2T3-cg26591221	16	88942335	0.9	0.94	0.57	0.7	0.32	0.88	0.54	0.83	0.87
CBFA2T3-cg02926769	16	88942358	0.78	0.86	0.016	0.047	0.4	0.92	0.65	0.84	0.89
CBFA2T3-cg08372350	16	88943191	0.67	0.81	4.30E-05	3.30E-04	0.69	0.81	0.76	0.86	0.84
CBFA2T3-cg03373771	16	88943319	0.69	0.87	5.50E-06	6.00E-05	0.6	1	0.79	0.9	0.91
CBFA2T3-cg08846558	16	88943452	0.65	0.86	1.60E-08	5.60E-07	0.7	0.88	0.86	0.84	0.85
CBFA2T3-cg27130240	16	88943533	0.63	0.83	3.00E-06	3.70E-05	0.8	0.73	0.8	0.96	0.97
CBFA2T3-cg20283771	16	88943542	0.41	0.49	0.0084	0.027	0.92	0.5	0.67	0.75	0.68
CBFA2T3-cg09030685	16	88943641	0.76	0.93	1.40E-08	5.00E-07	0.71	0.88	0.86	0.97	0.99
CBFA2T3-cg02849719	16	88945618	0.67	0.81	3.50E-04	0.0019	0.71	0.69	0.73	0.89	0.85
CBFA2T3-cg09928027	16	88945708	0.64	0.76	0.0055	0.019	0.62	0.73	0.68	0.85	0.82
CBFA2T3-cg02393091	16	88945894	0.56	0.72	2.30E-05	2.00E-04	0.75	0.73	0.77	0.84	0.79
CBFA2T3-cg05370094	16	88946905	0.58	0.5	0.032	0.084	0.56	0.77	0.64	0.81	0.77
CBFA2T3-cg08688816	16	88947068	0.72	0.67	0.019	0.054	0.62	0.69	0.65	0.87	0.85
CBFA2T3-cg02192204	16	88947943	0.51	0.49	0.93	0.96	0.12	0.96	0.51	0.91	0.9
CBFA2T3-cg02216032	16	88949367	0.53	0.68	2.00E-06	2.70E-05	0.85	0.65	0.8	0.86	0.85
CBFA2T3-cg08351911	16	88950075	0.95	0.98	0.39	0.54	0.15	0.96	0.45	0.97	0.98
CBFA2T3-cg01168962	16	88950197	0.85	0.95	0.0065	0.022	0.5	0.88	0.67	0.96	0.97
CBFA2T3-cg27044023	16	88951434	0.87	0.96	0.015	0.044	0.39	0.96	0.65	0.95	0.97
CBFA2T3-cg02087101	16	88951569	0.98	0.99	0.31	0.46	0.55	0.62	0.56	0.97	0.99
CBFA2T3-cg26876001	16	88951664	0.93	0.96	0.88	0.93	0.32	0.88	0.51	0.95	0.98
CBFA2T3-cg07483266	16	88952491	0.59	0.69	0.0075	0.025	0.85	0.5	0.67	0.86	0.84
CBFA2T3-cg05361458	16	88953254	0.84	0.81	0.024	0.066	0.55	0.73	0.64	0.88	0.87
CBFA2T3-cg03221025	16	88955224	0.46	0.6	6.10E-08	1.80E-06	0.77	0.77	0.84	0.71	0.69
CBFA2T3-cg08464675	16	88956109	0.51	0.71	9.70E-09	3.80E-07	0.75	0.96	0.86	0.76	0.72
CBFA2T3-cg06510621	16	88956534	0.69	0.88	2.10E-07	4.70E-06	0.72	0.92	0.83	0.88	0.88
CBFA2T3-cg00593111	16	88958311	0.39	0.45	0.0017	0.0074	0.63	0.81	0.7	0.62	0.57
CBFA2T3-cg09096824	16	88958361	0.59	0.69	2.50E-04	0.0014	0.68	0.85	0.73	0.79	0.73
CBFA2T3-cg05928656	16	88958527	0.53	0.66	1.30E-04	8.10E-04	0.69	0.73	0.74	0.88	0.86
CBFA2T3-cg05240948	16	88961784	0.7	0.82	1.00E-04	6.60E-04	0.55	0.96	0.75	0.81	0.81
CBFA2T3-cg16619995	16	88961842	0.75	0.84	0.051	0.12	0.47	0.96	0.62	0.85	0.83
CBFA2T3-cg00957684	16	88962800	0.93	0.98	0.087	0.18	0.35	0.92	0.61	0.95	0.96
CBFA2T3-cg00035197	16	88962986	0.64	0.65	0.99	1	0.29	0.96	0.5	0.81	0.78
CBFA2T3-cg05751310	16	88963738	0.44	0.6	1.00E-06	1.60E-05	0.74	0.85	0.81	0.79	0.7
CBFA2T3-cg03178541	16	88963798	0.58	0.75	1.50E-05	1.40E-04	0.66	0.88	0.77	0.84	0.75
CBFA2T3-cg27078927	16	88964528	0.56	0.74	7.20E-07	1.30E-05	0.72	0.92	0.81	0.86	0.82
CBFA2T3-cg02434866	16	88964786	0.46	0.62	1.60E-07	3.90E-06	0.82	0.85	0.83	0.73	0.67
CBFA2T3-cg03034934	16	88965044	0.75	0.92	4.80E-04	0.0025	0.55	0.92	0.72	0.96	0.97
CBFA2T3-cg26544924	16	88966005	0.57	0.74	3.00E-07	6.30E-06	0.72	0.85	0.82	0.85	0.82
CBFA2T3-cg10278213	16	88966229	0.68	0.87	2.10E-05	1.80E-04	0.54	0.96	0.77	0.94	0.96
CBFA2T3-cg08875273	16	88966346	0.64	0.77	6.20E-05	4.40E-04	0.67	0.85	0.75	0.87	0.84
CBFA2T3-cg02512021	16	88966376	0.85	0.94	0.0018	0.0077	0.42	0.96	0.7	0.96	0.96
CBFA2T3-cg08961893	16	88966466	0.46	0.58	2.30E-04	0.0013	0.71	0.73	0.73	0.81	0.77
CBFA2T3-cg10331100	16	88966509	0.66	0.82	1.80E-04	0.001	0.85	0.58	0.74	0.97	0.98
CBFA2T3-cg27102297	16	88966903	0.57	0.6	0.2	0.33	0.7	0.5	0.58	0.77	0.73
CBFA2T3-cg02366320	16	88967522	0.75	0.77	0.46	0.61	0.3	0.85	0.55	0.86	0.84
CBFA2T3-cg06978336	16	88967587	0.89	0.91	0.38	0.54	0.64	0.54	0.56	0.88	0.89
CBFA2T3-cg03353765	16	88967911	0.66	0.68	0.65	0.77	0.69	0.46	0.53	0.79	0.79
CBFA2T3-cg16792969	16	88968015	0.79	0.88	0.008	0.026	0.55	0.85	0.67	0.9	0.9
CBFA2T3-cg03383315	16	88968284	0.7	0.75	0.11	0.21	0.53	0.85	0.6	0.84	0.8
CBFA2T3-cg27050730	16	88968896	0.62	0.69	0.028	0.076	0.45	0.88	0.64	0.81	0.76
CBFA2T3-cg08229905	16	88969224	0.74	0.84	2.60E-04	0.0014	0.53	0.88	0.73	0.85	0.8
CBFA2T3-cg05844895	16	88969569	0.48	0.59	0.0015	0.0068	0.85	0.58	0.7	0.8	0.76
CBFA2T3-cg06592860	16	88969627	0.56	0.64	0.0091	0.029	0.85	0.54	0.67	0.81	0.77
CBFA2T3-cg03915539	16	88970376	0.81	0.85	0.047	0.11	0.51	0.81	0.63	0.87	0.85
CBFA2T3-cg10370872	16	88970457	0.62	0.7	0.0057	0.02	0.53	0.85	0.67	0.81	0.79
CBFA2T3-cg05481981	16	88970598	0.71	0.75	0.34	0.49	0.53	0.65	0.56	0.84	0.82
CBFA2T3-cg06394058	16	88972466	0.8	0.86	0.5	0.65	0.16	0.96	0.46	0.87	0.87
CBFA2T3-cg08415156	16	88972776	0.89	0.93	0.012	0.036	0.67	0.62	0.66	0.65	0.73
CBFA2T3-cg04513311	16	88972865	0.7	0.79	0.017	0.05	0.54	0.88	0.65	0.75	0.76
CBFA2T3-cg04032292	16	88973054	0.48	0.56	0.0073	0.025	0.63	0.77	0.67	0.41	0.47
CBFA2T3-cg07243576	16	88973245	0.45	0.64	1.10E-06	1.70E-05	0.79	0.69	0.81	0.83	0.79
CBFA2T3-cg07674277	16	88973351	0.8	0.92	1.60E-05	1.50E-04	0.86	0.62	0.77	0.96	0.96
CBFA2T3-cg03970086	16	88974840	0.67	0.79	3.40E-05	2.70E-04	0.72	0.81	0.76	0.87	0.86
CBFA2T3-cg02633398	16	88974944	0.55	0.61	0.24	0.38	0.51	0.77	0.57	0.6	0.7
CBFA2T3-cg05489661	16	88975108	0.85	0.89	0.17	0.29	0.49	0.73	0.59	0.91	0.92
CBFA2T3-cg05267735	16	88975259	0.63	0.61	0.26	0.41	0.39	0.81	0.57	0.81	0.75
CBFA2T3-cg04606653	16	88975851	0.88	0.87	0.11	0.21	0.54	0.73	0.6	0.89	0.91
CBFA2T3-cg01977582	16	88976280	0.67	0.66	0.32	0.47	0.54	0.73	0.56	0.81	0.76
CBFA2T3-cg02525435	16	88977768	0.32	0.29	0.64	0.76	0.41	0.73	0.53	0.62	0.54
CBFA2T3-cg26655856	16	88977887	0.38	0.36	0.86	0.92	0.46	0.69	0.51	0.72	0.62
CBFA2T3-cg06326865	16	88978463	0.51	0.61	8.20E-05	5.50E-04	0.8	0.58	0.75	0.71	0.62
CBFA2T3-cg10296496	16	88979364	0.66	0.74	0.032	0.083	0.48	0.88	0.64	0.85	0.82
CBFA2T3-cg00493358	16	88980724	0.83	0.9	0.063	0.14	0.47	0.81	0.62	0.94	0.95
CBFA2T3-cg06821871	16	88982220	0.62	0.75	3.30E-04	0.0018	0.59	0.92	0.73	0.8	0.78
CBFA2T3-cg27635976	16	88984067	0.68	0.65	0.1	0.2	0.36	0.96	0.6	0.86	0.83
CBFA2T3-cg05540133	16	88984237	0.94	0.94	0.86	0.92	0.67	0.42	0.51	0.95	0.98
CBFA2T3-cg09333956	16	88985923	0.83	0.87	0.016	0.047	0.61	0.65	0.65	0.88	0.89
CBFA2T3-cg09141835	16	88988174	0.59	0.69	0.0082	0.027	0.49	0.92	0.67	0.38	0.44
CBFA2T3-cg04910877	16	88988235	0.55	0.69	4.50E-04	0.0023	0.6	0.88	0.72	0.27	0.3
CBFA2T3-cg05579598	16	88989069	0.24	0.25	0.44	0.59	0.49	0.65	0.55	0.46	0.46
CBFA2T3-cg08698997	16	88989212	0.2	0.32	0.002	0.0086	0.91	0.5	0.7	0.4	0.47
CBFA2T3-cg00762830	16	88990161	0.92	0.91	0.049	0.11	0.54	0.81	0.62	0.92	0.91
CBFA2T3-cg00974579	16	88990188	0.75	0.71	0.054	0.12	0.69	0.58	0.62	0.85	0.83
CBFA2T3-cg06521472	16	88990232	0.71	0.65	0.12	0.23	0.6	0.65	0.6	0.85	0.86
CBFA2T3-cg26507422	16	88990409	0.64	0.63	0.98	0.99	0.18	0.96	0.5	0.77	0.77
CBFA2T3-cg00825967	16	88990454	0.58	0.59	0.84	0.91	0.5	0.69	0.51	0.74	0.69
CBFA2T3-cg06771256	16	88990746	0.68	0.72	0.23	0.37	0.5	0.85	0.58	0.8	0.81
CBFA2T3-cg27248474	16	88991238	0.7	0.7	0.41	0.56	0.48	0.73	0.55	0.78	0.7
CBFA2T3-cg00121135	16	88991343	0.31	0.35	0.0023	0.0093	0.86	0.5	0.69	0.42	0.35
CBFA2T3-cg26776806	16	88991518	0.53	0.57	0.13	0.23	0.83	0.46	0.6	0.83	0.84
CBFA2T3-cg03040848	16	88993053	0.54	0.7	5.00E-05	3.70E-04	0.66	0.81	0.76	0.76	0.7
CBFA2T3-cg09774204	16	88993645	0.48	0.49	0.92	0.96	0.97	0.15	0.49	0.81	0.8
CBFA2T3-cg09051215	16	88994192	0.59	0.65	0.14	0.26	0.34	0.92	0.59	0.81	0.76
CBFA2T3-cg03704006	16	88994295	0.9	0.95	0.089	0.18	0.38	0.96	0.61	0.96	0.97
CBFA2T3-cg05354904	16	88994375	0.65	0.72	0.033	0.085	0.49	0.85	0.63	0.8	0.75
CBFA2T3-cg01712159	16	88994740	0.74	0.88	0.0051	0.018	0.61	0.92	0.68	0.92	0.93
CBFA2T3-cg00492521	16	88997837	0.74	0.83	0.037	0.092	0.44	0.96	0.63	0.86	0.84
CBFA2T3-cg08674255	16	89000158	0.72	0.87	2.10E-06	2.80E-05	0.65	0.92	0.8	0.87	0.89
CBFA2T3-cg11339718	16	89000225	0.81	0.88	0.046	0.11	0.46	0.92	0.63	0.9	0.91
CBFA2T3-cg10022702	16	89000666	0.38	0.49	1.10E-05	1.10E-04	0.84	0.65	0.78	0.67	0.68
CBFA2T3-cg01829657	16	89000980	0.7	0.79	0.022	0.062	0.5	0.92	0.64	0.86	0.84
CBFA2T3-cg01123787	16	89001986	0.51	0.69	1.60E-07	3.80E-06	0.71	0.88	0.83	0.77	0.74
CBFA2T3-cg00335908	16	89002930	0.15	0.21	0.0014	0.0063	0.66	0.77	0.7	0.08	0.07
CBFA2T3-cg06460328	16	89003037	0.41	0.54	0.0026	0.01	0.51	0.88	0.69	0.21	0.24
CBFA2T3-cg02187822	16	89003166	0.22	0.26	0.067	0.15	0.62	0.73	0.62	0.12	0.08
CBFA2T3-cg00762678	16	89003235	0.42	0.49	0.019	0.056	0.86	0.42	0.65	0.18	0.15
CBFA2T3-cg05557991	16	89003641	0.67	0.76	0.0029	0.011	0.88	0.5	0.69	0.31	0.42
CBFA2T3-cg01366670	16	89004378	0.49	0.57	0.0097	0.031	0.61	0.81	0.66	0.41	0.45
CBFA2T3-cg26927634	16	89004858	0.55	0.65	0.0034	0.013	0.94	0.5	0.69	0.76	0.79
CBFA2T3-cg26824780	16	89004908	0.46	0.56	0.0038	0.014	0.78	0.62	0.68	0.64	0.6
CBFA2T3-cg04036306	16	89005054	0.6	0.72	0.014	0.041	0.87	0.5	0.66	0.8	0.81
CBFA2T3-cg03164928	16	89005932	0.34	0.35	0.53	0.67	0.59	0.62	0.54	0.33	0.29
CBFA2T3-cg12829360	16	89006335	0.3	0.28	0.89	0.94	0.19	0.92	0.49	0.11	0.08
CBFA2T3-cg26810779	16	89006367	0.19	0.13	0.14	0.25	0.42	0.85	0.59	0.05	0.04
CBFA2T3-cg05702747	16	89006455	0.28	0.24	0.26	0.41	0.46	0.73	0.57	0.09	0.06
CBFA2T3-cg08443038	16	89006877	0.22	0.2	0.077	0.16	0.45	0.81	0.61	0.17	0.12
CBFA2T3-cg01951637	16	89007466	0.15	0.09	0.9	0.94	0.43	0.77	0.51	0.04	0.03
CBFA2T3-cg27434245	16	89007493	0.22	0.15	0.36	0.51	0.13	0.92	0.44	0.13	0.1
CBFA2T3-cg02003041	16	89008134	0.03	0.05	0.87	0.92	0.69	0.38	0.49	0.04	0.03
CBFA2T3-cg05151621	16	89008406	0.09	0.09	0.96	0.98	0.58	0.5	0.5	0.06	0.02
CBFA2T3-cg10284662	16	89008451	0.08	0.09	0.78	0.86	0.99	0.077	0.48	0.11	0.08
CBFA2T3-cg07424342	16	89008460	0.04	0.05	0.87	0.93	0.78	0.38	0.51	0.08	0.04
CBFA2T3-cg08843248	16	89009929	0.5	0.57	6.50E-05	4.60E-04	0.76	0.69	0.75	0.52	0.46
CBFA2T3-cg26642540	16	89010147	0.61	0.79	4.90E-06	5.50E-05	0.72	0.92	0.79	0.86	0.82
CBFA2T3-cg06950683	16	89010800	0.35	0.46	8.60E-04	0.0041	0.56	0.85	0.71	0.45	0.47
CBFA2T3-cg01014371	16	89017958	0.76	0.86	2.20E-05	1.90E-04	0.55	0.92	0.77	0.82	0.88
CBFA2T3-cg02760426	16	89018083	0.64	0.81	2.00E-07	4.70E-06	0.68	0.92	0.83	0.84	0.83
CBFA2T3-cg02167055	16	89019403	0.85	0.94	0.012	0.038	0.42	0.96	0.66	0.97	0.98
CBFA2T3-cg10131891	16	89019464	0.58	0.63	0.045	0.11	0.39	0.96	0.63	0.88	0.87
CBFA2T3-cg00492741	16	89019632	0.59	0.69	0.0054	0.019	0.55	0.88	0.68	0.94	0.94
CBFA2T3-cg07569264	16	89020038	0.45	0.52	0.014	0.043	0.79	0.62	0.65	0.84	0.84
CBFA2T3-cg01026300	16	89020584	0.71	0.87	6.10E-06	6.50E-05	0.57	0.92	0.79	0.83	0.84
CBFA2T3-cg07196216	16	89022688	0.83	0.96	8.90E-06	9.30E-05	0.53	0.96	0.78	0.97	0.98
CBFA2T3-cg27294163	16	89022754	0.78	0.87	0.0042	0.015	0.49	0.96	0.68	0.88	0.88
CBFA2T3-cg08732950	16	89023389	0.44	0.61	7.20E-09	3.10E-07	0.82	0.88	0.87	0.4	0.31
CBFA2T3-cg02431972	16	89023488	0.43	0.66	1.20E-09	1.40E-07	0.77	0.96	0.88	0.56	0.48
CBFA2T3-cg05953373	16	89023633	0.53	0.71	2.90E-07	6.30E-06	0.73	0.88	0.82	0.65	0.63
CBFA2T3-cg02059317	16	89024511	0.5	0.64	1.10E-05	1.10E-04	0.72	0.85	0.78	0.09	0.12
CBFA2T3-cg01534572	16	89024557	0.38	0.59	3.20E-07	6.50E-06	0.83	0.77	0.82	0.06	0.06
CBFA2T3-cg05057515	16	89024657	0.33	0.46	6.10E-06	6.50E-05	0.78	0.77	0.79	0.19	0.19
CBFA2T3-cg07027457	16	89025522	0.81	0.92	0.0011	0.005	0.52	0.92	0.71	0.8	0.83
CBFA2T3-cg06763375	16	89025547	0.53	0.61	0.0013	0.006	0.48	0.88	0.7	0.56	0.57
CBFA2T3-cg09910674	16	89028015	0.79	0.91	1.90E-05	1.70E-04	0.61	0.88	0.77	0.87	0.88
CBFA2T3-cg16701003	16	89028210	0.73	0.81	5.90E-05	4.30E-04	0.59	0.85	0.75	0.8	0.78
CBFA2T3-cg03669037	16	89028311	0.69	0.85	4.90E-05	3.60E-04	0.63	0.88	0.76	0.76	0.78
CBFA2T3-cg06982885	16	89029055	0.6	0.79	4.60E-07	8.60E-06	0.76	0.85	0.82	0.88	0.86
CBFA2T3-cg02120735	16	89032995	0.64	0.71	0.051	0.12	0.51	0.88	0.62	0.79	0.77
CBFA2T3-cg07599366	16	89033692	0.48	0.64	6.50E-09	2.90E-07	0.78	0.88	0.87	0.32	0.36
CBFA2T3-cg06832898	16	89033785	0.39	0.65	3.00E-07	6.30E-06	0.71	0.92	0.82	0.21	0.27
CBFA2T3-cg04220636	16	89034088	0.64	0.71	0.0062	0.021	0.58	0.81	0.67	0.47	0.56
CBFA2T3-cg22023435	16	89034099	0.6	0.7	0.011	0.035	0.48	0.85	0.66	0.39	0.47
CBFA2T3-cg08317738	16	89034292	0.57	0.74	0.0027	0.011	0.54	0.81	0.69	0.24	0.31
CBFA2T3-cg27435133	16	89034778	0.22	0.36	3.40E-05	2.70E-04	0.75	0.77	0.76	0.06	0.03
CBFA2T3-cg02355868	16	89034797	0.32	0.42	6.50E-04	0.0032	0.74	0.69	0.72	0.12	0.05
CBFA2T3-cg09437994	16	89035147	0.81	0.9	0.0033	0.013	0.61	0.81	0.69	0.86	0.85
CBFA2T3-cg03797660	16	89035228	0.73	0.86	1.30E-05	1.20E-04	0.65	0.88	0.78	0.85	0.84
CBFA2T3-cg02948862	16	89035532	0.64	0.74	0.0012	0.0057	0.64	0.81	0.7	0.81	0.82
CBFA2T3-cg07625774	16	89036057	0.42	0.43	0.34	0.48	0.55	0.65	0.56	0.83	0.83
CBFA2T3-cg26956157	16	89036698	0.8	0.9	0.042	0.1	0.52	0.81	0.63	0.92	0.92
CBFA2T3-cg00574917	16	89037013	0.48	0.56	9.40E-04	0.0045	0.54	0.88	0.71	0.8	0.76
CBFA2T3-cg04887172	16	89041793	0.7	0.8	0.0028	0.011	0.66	0.69	0.69	0.29	0.35
CBFA2T3-cg00446472	16	89042082	0.3	0.47	3.20E-09	2.10E-07	0.75	0.92	0.87	0.17	0.15
CBFA2T3-cg03186440	16	89042185	0.4	0.57	1.30E-09	1.40E-07	0.8	0.88	0.88	0.23	0.2
CBFA2T3-cg23606023	16	89042948	0.35	0.4	0.0022	0.0092	0.6	0.85	0.69	0.26	0.23
CBFA2T3-cg04699663	16	89043171	0.28	0.4	4.90E-06	5.50E-05	0.7	0.85	0.79	0.15	0.12
CBFA2T3-cg22235727	16	89043281	0.16	0.19	0.0034	0.013	0.5	0.88	0.68	0.2	0.17
CBFA2T3-cg06436854	16	89043527	0.17	0.16	0.22	0.36	0.45	0.85	0.58	0.2	0.26
CBFA2T3-cg01404893	16	89043547	0.35	0.33	0.86	0.92	0.31	0.88	0.51	0.37	0.4
CBFA2T3-cg04416981	16	89043707	0.13	0.15	0.0069	0.023	0.46	0.92	0.67	0.19	0.17
CBFA2T3-cg08047086	16	89044646	0.43	0.65	3.10E-09	2.10E-07	0.83	0.81	0.87	0.39	0.5
CBFA2T3-cg27292079	16	89044681	0.34	0.45	1.40E-07	3.60E-06	0.6	0.96	0.83	0.36	0.35
CBFA2T3-cg05099708	16	89044855	0.41	0.59	2.30E-09	1.90E-07	0.8	0.85	0.88	0.29	0.27
PTEN-cg02307823	10	89675901	0.75	0.8	0.012	0.037	0.46	0.88	0.66	0.55	0.71
PTEN-cg08363193	10	89690234	0.78	0.62	3.40E-05	2.70E-04	0.76	0.65	0.76	0.71	0.75
PTEN-cg12005026	10	89696774	0.88	0.9	0.0052	0.018	0.49	0.88	0.68	0.72	0.82
PTEN-cg04638773	10	89725510	0.85	0.85	0.66	0.78	0.073	1	0.47	0.85	0.88
BLM-cg22690576	15	91260127	0.03	0.03	0.27	0.42	0.63	0.54	0.57	0.07	0.04
BLM-cg25857018	15	91260385	0.02	0.02	0.81	0.89	0.78	0.35	0.52	0.04	0.03
BLM-cg19818642	15	91260404	0.04	0.05	0.27	0.41	0.68	0.54	0.57	0.09	0.05
BLM-cg19562400	15	91260453	0.05	0.05	0.51	0.65	0.61	0.54	0.54	0.1	0.06
BLM-cg25653141	15	91260518	0.02	0.02	0.7	0.8	0.65	0.5	0.52	0.05	0.03
BLM-cg02756768	15	91260537	0.02	0.02	0.84	0.91	0.85	0.27	0.51	0.05	0.04
BLM-cg02984193	15	91260561	0.05	0.04	0.2	0.34	0.71	0.54	0.58	0.11	0.12
BLM-cg11429664	15	91260578	0.04	0.04	0.85	0.91	0.84	0.23	0.49	0.09	0.05
BLM-cg01994513	15	91260603	0.03	0.03	0.27	0.41	0.67	0.54	0.57	0.07	0.04
BLM-cg06034771	15	91260647	0.08	0.08	0.59	0.72	0.45	0.62	0.47	0.14	0.12
BLM-cg08367959	15	91260918	0.04	0.04	0.071	0.15	0.71	0.54	0.61	0.09	0.05
BLM-cg13108397	15	91263157	0.9	0.92	0.34	0.48	0.47	0.81	0.56	0.88	0.92
BLM-cg26844732	15	91304710	0.91	0.91	0.9	0.94	0.27	0.85	0.51	0.86	0.91
BLM-cg13410000	15	91357521	0.68	0.54	4.70E-05	3.50E-04	0.91	0.5	0.76	0.77	0.7
BLM-cg01321816	15	91358514	0.81	0.81	0.85	0.91	0.23	0.88	0.51	0.84	0.8
CDK6-cg15732164	7	92237376	0.81	0.79	0.069	0.15	0.55	0.73	0.62	0.78	0.86
CDK6-cg14100946	7	92237896	0.64	0.74	0.32	0.47	0.54	0.81	0.56	0.86	0.91
CDK6-cg07413467	7	92238086	0.48	0.51	0.4	0.55	0.39	0.85	0.55	0.69	0.71
CDK6-cg25284397	7	92238156	0.56	0.58	0.73	0.83	0.29	0.92	0.52	0.69	0.79
CDK6-cg06688763	7	92238207	0.44	0.41	0.98	0.99	0.25	1	0.5	0.71	0.84
CDK6-cg15261712	7	92238248	0.47	0.47	0.79	0.87	0.32	0.88	0.52	0.71	0.74
CDK6-cg23628117	7	92238364	0.76	0.82	0.59	0.72	0.53	0.73	0.53	0.89	0.9
CDK6-cg03330377	7	92242243	0.9	0.91	0.14	0.26	0.39	0.88	0.59	0.86	0.85
CDK6-cg05977021	7	92242370	0.85	0.83	2.70E-04	0.0015	0.45	0.96	0.73	0.84	0.84
CDK6-cg05517400	7	92243191	0.86	0.85	0.13	0.24	0.38	0.88	0.6	0.88	0.9
CDK6-cg25156198	7	92250996	0.51	0.52	0.53	0.67	0.57	0.65	0.54	0.61	0.61
CDK6-cg05101437	7	92262970	0.06	0.09	0.0051	0.018	0.83	0.58	0.68	0.14	0.11
CDK6-cg11998200	7	92274858	0.29	0.33	0.028	0.077	0.52	0.88	0.64	0.12	0.1
CDK6-cg08311343	7	92324861	0.44	0.25	1.30E-04	8.10E-04	0.59	0.88	0.74	0.77	0.74
CDK6-cg08300570	7	92353454	0.85	0.85	0.45	0.61	0.47	0.65	0.55	0.5	0.6
CDK6-cg27455918	7	92370191	0.33	0.46	1.40E-04	8.30E-04	0.84	0.58	0.74	0.72	0.8
CDK6-cg13590558	7	92377776	0.91	0.9	0.17	0.29	0.45	0.77	0.59	0.85	0.89
CDK6-cg24114458	7	92380449	0.8	0.82	0.87	0.93	0.27	0.85	0.51	0.77	0.85
CDK6-cg17959129	7	92382963	0.91	0.92	0.076	0.16	0.72	0.54	0.61	0.85	0.9
CDK6-cg23705979	7	92397161	0.63	0.66	0.26	0.4	0.36	0.88	0.57	0.36	0.39
CDK6-cg03895496	7	92398176	0.87	0.86	0.72	0.82	0.97	0.15	0.52	0.79	0.83
CDK6-cg01900030	7	92412319	0.93	0.91	2.60E-04	0.0014	0.77	0.65	0.73	0.89	0.9
CDK6-cg10538235	7	92437732	0.81	0.81	0.19	0.32	0.32	0.92	0.58	0.76	0.8
CDK6-cg05278074	7	92442568	0.79	0.78	0.25	0.39	0.6	0.62	0.57	0.66	0.58
CDK6-cg10481072	7	92459517	0.78	0.61	8.10E-07	1.40E-05	0.79	0.81	0.81	0.77	0.79
CDK6-cg07266431	7	92460113	0.66	0.55	0.0042	0.015	0.78	0.62	0.68	0.23	0.22
CDK6-cg19103429	7	92460784	0.56	0.47	0.039	0.097	0.47	0.81	0.63	0.28	0.25
CDK6-cg00907204	7	92461971	0.08	0.09	0.052	0.12	0.85	0.42	0.62	0.13	0.1
CDK6-cg26699757	7	92462202	0.04	0.03	0.33	0.48	0.77	0.5	0.56	0.07	0.04
CDK6-cg10779184	7	92462706	0.02	0.02	0.31	0.46	0.43	0.77	0.56	0.05	0.03
CDK6-cg12424230	7	92462851	0.02	0.02	0.78	0.86	0.65	0.46	0.52	0.04	0.02
CDK6-cg21630044	7	92462936	0.03	0.03	0.5	0.65	0.26	0.92	0.54	0.05	0.03
CDK6-cg01638735	7	92462981	0.03	0.03	0.77	0.85	0.72	0.42	0.52	0.06	0.02
CDK6-cg03718380	7	92463218	0.04	0.04	0.53	0.67	0.22	0.92	0.54	0.08	0.05
CDK6-cg18453441	7	92463254	0.03	0.03	0.88	0.93	0.091	1	0.49	0.06	0.05
CDK6-cg06258179	7	92463261	0.02	0.02	0.87	0.93	0.7	0.42	0.49	0.03	0.02
CDK6-cg17743279	7	92463268	0.03	0.02	0.41	0.56	0.88	0.27	0.55	0.04	0.04
CDK6-cg01756060	7	92463390	0.07	0.06	0.026	0.072	0.51	0.81	0.64	0.12	0.08
CDK6-cg22488583	7	92463767	0.05	0.05	0.62	0.75	0.72	0.42	0.53	0.12	0.08
CDK6-cg22288637	7	92464428	0.06	0.06	0.64	0.77	0.34	0.81	0.53	0.12	0.07
CDK6-cg09142942	7	92464481	0.05	0.05	0.26	0.41	0.6	0.58	0.57	0.1	0.06
CDK6-cg21009572	7	92464647	0.03	0.03	0.029	0.079	0.64	0.77	0.64	0.05	0.02
CDK6-cg16527334	7	92464881	0.05	0.05	0.56	0.7	0.82	0.31	0.54	0.11	0.05
CDK6-cg23271606	7	92464891	0.09	0.09	0.64	0.76	0.1	1	0.47	0.14	0.07
CDK6-cg02689293	7	92464971	0.09	0.09	0.72	0.82	0.91	0.19	0.52	0.14	0.08
CDK6-cg20712426	7	92464980	0.07	0.06	0.029	0.078	0.79	0.5	0.64	0.11	0.08
CDK6-cg20460101	7	92465103	0.09	0.1	0.28	0.43	0.38	0.81	0.57	0.14	0.1
CDK6-cg20949383	7	92465230	0.04	0.04	0.13	0.23	0.35	0.85	0.6	0.08	0.05
CDK6-cg04725669	7	92465270	0.03	0.03	0.72	0.82	0.57	0.54	0.48	0.06	0.02
CDK6-cg26582784	7	92465342	0.05	0.04	0.053	0.12	0.85	0.46	0.62	0.09	0.05
CDK6-cg21914187	7	92465743	0.03	0.03	0.96	0.98	0.3	0.81	0.5	0.05	0.03
CDK6-cg25392970	7	92465862	0.01	0.02	0.32	0.47	0.94	0.19	0.56	0.03	0.01
CDK6-cg03913792	7	92466078	0.02	0.02	0.76	0.85	0.69	0.42	0.48	0.04	0.02
CDK6-cg13909730	7	92466080	0.03	0.03	0.057	0.13	0.62	0.73	0.62	0.05	0.04
CDK6-cg11038280	7	92466132	0.08	0.08	0.21	0.35	0.84	0.42	0.58	0.12	0.07
CDK6-cg04557695	7	92466167	0.05	0.05	0.66	0.78	0.84	0.31	0.53	0.11	0.12
CDK6-cg19176453	7	92466331	0.05	0.04	0.29	0.44	0.65	0.58	0.57	0.07	0.03
CDK6-cg07469637	7	92466386	0.16	0.12	0.48	0.63	0.26	0.96	0.54	0.14	0.13
CDK6-cg11274371	7	92466688	0.14	0.1	0.048	0.11	0.65	0.65	0.63	0.15	0.16
CDK6-cg03496780	7	92466842	0.34	0.32	0.62	0.75	0.48	0.77	0.53	0.4	0.31
TFPI2-cg18024479	7	93519220	0.67	0.55	1.80E-04	0.001	0.79	0.65	0.74	0.17	0.14
TFPI2-cg12973591	7	93519473	0.33	0.15	0.02	0.057	0.63	0.88	0.65	0.07	0.06
TFPI2-cg22799321	7	93519621	0.32	0.18	0.037	0.093	0.58	0.85	0.63	0.12	0.09
TFPI2-cg20230721	7	93519855	0.3	0.14	0.2	0.34	0.5	0.88	0.58	0.05	0.04
TFPI2-cg23141855	7	93519892	0.25	0.17	0.56	0.7	0.45	0.88	0.54	0.13	0.1
TFPI2-cg23686014	7	93519924	0.24	0.15	0.22	0.36	0.48	0.88	0.58	0.12	0.08
TFPI2-cg24531255	7	93520012	0.2	0.12	0.086	0.18	0.9	0.38	0.61	0.04	0.03
TFPI2-cg17338208	7	93520024	0.2	0.11	0.079	0.17	0.87	0.38	0.61	0.05	0.03
TFPI2-cg26739865	7	93520172	0.22	0.18	0.79	0.87	0.26	0.88	0.48	0.18	0.12
TFPI2-cg22441533	7	93520175	0.1	0.08	0.3	0.45	0.54	0.73	0.57	0.06	0.01
TFPI2-cg14377593	7	93520183	0.14	0.11	0.91	0.95	0.41	0.69	0.49	0.08	0.05
TFPI2-cg15649801	7	93520269	0.15	0.14	0.96	0.98	0.65	0.5	0.5	0.11	0.08
TFPI2-cg10539069	7	93520275	0.16	0.14	0.64	0.76	0.59	0.58	0.53	0.1	0.07
TFPI2-cg24084681	7	93520288	0.16	0.14	0.75	0.84	0.45	0.73	0.52	0.1	0.07
TFPI2-cg07380959	7	93520323	0.17	0.16	0.39	0.54	0.55	0.69	0.55	0.12	0.09
TFPI2-cg03333330	7	93520346	0.23	0.22	0.23	0.37	0.39	0.85	0.58	0.16	0.13
TFPI2-cg09558850	7	93520445	0.58	0.39	1.40E-04	8.60E-04	0.65	0.85	0.74	0.46	0.43
TFPI2-cg19854521	7	93520452	0.56	0.39	3.30E-04	0.0018	0.63	0.85	0.73	0.41	0.4
SYK-cg16896647	9	93563776	0.07	0.07	0.24	0.38	0.73	0.5	0.57	0.1	0.08
SYK-cg07160163	9	93563778	0.06	0.05	0.2	0.34	0.75	0.58	0.58	0.09	0.06
SYK-cg02608019	9	93564028	0.03	0.03	0.047	0.11	0.38	0.92	0.63	0.06	0.04
SYK-cg14304761	9	93564149	0.02	0.02	0.61	0.74	0.85	0.35	0.53	0.04	0.03
SYK-cg10025443	9	93564339	0.04	0.05	0.041	0.1	0.7	0.58	0.63	0.08	0.06
SYK-cg05801648	9	93564456	0.04	0.04	1	1	0.74	0.42	0.5	0.06	0.03
SYK-cg23447996	9	93564603	0.14	0.16	0.46	0.61	0.68	0.54	0.55	0.13	0.11
SYK-cg13782919	9	93588842	0.84	0.88	7.40E-04	0.0037	0.77	0.62	0.71	0.62	0.61
SYK-cg14054883	9	93619467	0.82	0.86	0.092	0.19	0.62	0.65	0.61	0.67	0.49
SYK-cg14005120	9	93652538	0.82	0.83	0.5	0.65	0.61	0.58	0.54	0.83	0.76
SYK-cg14424519	9	93657024	0.83	0.85	0.68	0.79	0.39	0.77	0.53	0.84	0.86
SYK-cg14055502	9	93658226	0.77	0.77	0.97	0.99	0.39	0.77	0.5	0.87	0.84
SYK-cg13897882	9	93660470	0.89	0.91	0.27	0.42	0.51	0.69	0.57	0.87	0.83
BCL11B-cg11877726	14	99637027	0.92	0.92	0.78	0.86	0.22	0.96	0.52	0.9	0.9
BCL11B-cg23457258	14	99639683	0.83	0.81	0.035	0.09	0.71	0.54	0.63	0.62	0.66
BCL11B-cg08118967	14	99640471	0.91	0.92	0.073	0.16	0.81	0.42	0.61	0.88	0.88
BCL11B-cg13795805	14	99640604	0.94	0.94	0.19	0.32	0.26	0.96	0.58	0.9	0.92
BCL11B-cg06341731	14	99641017	0.9	0.85	0.097	0.19	0.51	0.54	0.4	0.79	0.82
BCL11B-cg02224314	14	99641151	0.88	0.83	0.23	0.37	0.96	0.31	0.58	0.72	0.8
BCL11B-cg13080172	14	99641778	0.92	0.93	0.05	0.12	0.63	0.58	0.62	0.88	0.87
BCL11B-cg21515844	14	99642020	0.95	0.95	0.73	0.83	0.3	0.81	0.52	0.91	0.92
BCL11B-cg17692753	14	99642476	0.83	0.84	0.095	0.19	0.31	0.96	0.61	0.83	0.82
BCL11B-cg09911747	14	99645128	0.64	0.52	2.10E-05	1.80E-04	0.57	0.96	0.77	0.49	0.42
BCL11B-cg07015803	14	99655593	0.87	0.85	0.21	0.35	0.42	0.77	0.58	0.67	0.54
BCL11B-cg16452866	14	99655676	0.91	0.9	0.66	0.78	0.46	0.62	0.47	0.7	0.56
BCL11B-cg04913246	14	99658630	0.37	0.15	2.30E-06	2.90E-05	0.73	0.85	0.8	0.46	0.32
BCL11B-cg13987489	14	99664107	0.78	0.73	1.40E-04	8.30E-04	0.8	0.69	0.74	0.72	0.66
BCL11B-cg23398318	14	99664135	0.94	0.89	3.00E-05	2.50E-04	0.82	0.73	0.76	0.88	0.9
BCL11B-cg24168924	14	99664243	0.83	0.81	0.0029	0.011	0.69	0.73	0.69	0.76	0.74
BCL11B-cg27123256	14	99664279	0.78	0.71	0.0014	0.0065	0.6	0.77	0.7	0.47	0.56
BCL11B-cg18599750	14	99664910	0.88	0.86	0.22	0.36	0.87	0.38	0.58	0.76	0.7
BCL11B-cg10178917	14	99665210	0.8	0.78	0.06	0.14	0.3	1	0.62	0.7	0.6
BCL11B-cg02963266	14	99681710	0.58	0.5	0.082	0.17	0.65	0.62	0.61	0.66	0.55
BCL11B-cg23479730	14	99681757	0.66	0.59	0.0052	0.018	0.53	0.85	0.68	0.77	0.69
BCL11B-cg18181923	14	99682269	0.68	0.62	0.0038	0.014	0.59	0.77	0.68	0.72	0.64
BCL11B-cg14150354	14	99690237	0.66	0.62	0.0049	0.018	0.62	0.73	0.68	0.59	0.49
BCL11B-cg23202887	14	99691372	0.64	0.61	0.052	0.12	0.69	0.62	0.62	0.48	0.37
BCL11B-cg04145134	14	99697672	0.5	0.26	4.10E-09	2.30E-07	0.87	0.81	0.87	0.16	0.13
BCL11B-cg25061304	14	99700232	0.79	0.78	0.31	0.46	0.45	0.77	0.56	0.72	0.67
BCL11B-cg20574436	14	99701416	0.55	0.34	2.90E-06	3.60E-05	0.9	0.62	0.8	0.11	0.13
BCL11B-cg23580725	14	99707721	0.79	0.67	1.40E-06	2.10E-05	0.79	0.77	0.8	0.53	0.43
BCL11B-cg10515131	14	99708008	0.5	0.31	2.20E-08	7.30E-07	0.83	0.77	0.85	0.3	0.2
BCL11B-cg16126665	14	99711752	0.52	0.43	0.0016	0.0069	0.58	0.85	0.7	0.26	0.2
BCL11B-cg07675477	14	99711840	0.67	0.49	3.70E-06	4.30E-05	0.83	0.73	0.79	0.29	0.25
BCL11B-cg16256390	14	99712336	0.51	0.18	6.10E-09	2.80E-07	0.85	0.92	0.87	0.17	0.17
BCL11B-cg27043010	14	99712380	0.33	0.11	1.60E-08	5.60E-07	0.79	0.92	0.86	0.09	0.08
BCL11B-cg07440398	14	99712966	0.57	0.35	4.80E-09	2.60E-07	0.88	0.81	0.87	0.26	0.23
BCL11B-cg05100282	14	99713430	0.56	0.41	6.70E-06	7.10E-05	0.91	0.62	0.78	0.22	0.18
BCL11B-cg08129129	14	99714031	0.81	0.74	0.0064	0.022	0.62	0.65	0.67	0.7	0.58
BCL11B-cg26998529	14	99720750	0.71	0.72	0.72	0.82	0.25	0.92	0.52	0.58	0.46
BCL11B-cg07025989	14	99725468	0.55	0.45	0.0017	0.0073	0.72	0.69	0.7	0.51	0.47
BCL11B-cg19450111	14	99728984	0.57	0.4	1.70E-07	4.00E-06	0.85	0.69	0.83	0.16	0.11
BCL11B-cg26396443	14	99729005	0.57	0.34	3.40E-07	6.80E-06	0.85	0.69	0.82	0.07	0.05
BCL11B-cg14841828	14	99729088	0.63	0.39	9.00E-07	1.50E-05	0.79	0.77	0.81	0.08	0.06
BCL11B-cg20478390	14	99733000	0.04	0.04	0.46	0.61	0.58	0.62	0.55	0.07	0.02
BCL11B-cg03498048	14	99733089	0.15	0.15	0.92	0.96	0.13	1	0.51	0.26	0.21
BCL11B-cg11753157	14	99734018	0.79	0.75	0.079	0.17	0.48	0.77	0.61	0.62	0.47
BCL11B-cg04162647	14	99734598	0.36	0.27	0.0034	0.013	0.41	0.96	0.69	0.23	0.17
BCL11B-cg12961080	14	99736143	0.16	0.17	0.23	0.37	0.53	0.69	0.58	0.21	0.17
BCL11B-cg04884481	14	99736387	0.02	0.02	0.092	0.19	0.71	0.58	0.61	0.03	0.01
BCL11B-cg16488974	14	99736462	0.05	0.07	5.40E-04	0.0027	0.66	0.77	0.72	0.09	0.06
BCL11B-cg13451153	14	99736489	0.11	0.14	2.00E-04	0.0012	0.87	0.58	0.73	0.18	0.13
BCL11B-cg00859112	14	99736559	0.03	0.02	0.31	0.46	0.85	0.35	0.56	0.06	0.03
BCL11B-cg11065634	14	99736978	0.03	0.03	0.6	0.74	0.8	0.35	0.53	0.04	0.03
BCL11B-cg04294677	14	99737297	0.06	0.06	0.065	0.14	0.66	0.58	0.62	0.11	0.07
BCL11B-cg02452985	14	99737548	0.07	0.07	0.24	0.38	0.63	0.58	0.57	0.11	0.07
BCL11B-cg23347987	14	99737609	0.06	0.06	0.54	0.68	0.77	0.38	0.54	0.09	0.11
BCL11B-cg01987941	14	99738006	0.07	0.09	0.0076	0.025	0.93	0.5	0.67	0.12	0.07
BCL11B-cg01513714	14	99738164	0.04	0.04	0.59	0.72	0.35	0.81	0.53	0.08	0.05
BCL11B-cg05011838	14	99738452	0.02	0.02	0.59	0.72	0.5	0.69	0.53	0.03	0.01
BCL11B-cg09256131	14	99738493	0.03	0.03	0.61	0.74	0.38	0.77	0.53	0.04	0.01
BCL11B-cg23324086	14	99739029	0.09	0.08	0.67	0.78	0.86	0.23	0.47	0.19	0.12
NR4A3-cg16160550	9	102583229	0.05	0.05	0.0075	0.025	0.73	0.65	0.67	0.11	0.07
NR4A3-cg13666703	9	102583569	0.02	0.02	0.67	0.79	0.66	0.46	0.53	0.05	0.03
NR4A3-cg13412395	9	102583693	0.04	0.03	0.34	0.48	0.36	0.77	0.56	0.08	0.04
NR4A3-cg25454755	9	102584145	0.03	0.03	0.51	0.65	0.25	0.96	0.54	0.07	0.03
NR4A3-cg21205987	9	102584491	0.03	0.03	0.5	0.65	0.37	0.81	0.54	0.05	0.03
NR4A3-cg13770982	9	102584806	0.11	0.1	0.32	0.47	0.53	0.65	0.56	0.15	0.1
NR4A3-cg14569576	9	102585669	0.03	0.03	0.01	0.033	0.46	0.88	0.66	0.05	0.02
NR4A3-cg01917626	9	102586371	0.17	0.17	0.98	0.99	0.25	0.92	0.5	0.22	0.18
NR4A3-cg13639936	9	102586628	0.03	0.02	0.0025	0.01	0.79	0.62	0.69	0.08	0.04
NR4A3-cg05933762	9	102586828	0.06	0.06	0.57	0.7	0.95	0.19	0.54	0.1	0.06
NR4A3-cg13636189	9	102587074	0.2	0.2	0.94	0.96	0.76	0.38	0.5	0.11	0.08
NR4A3-cg03277560	9	102587494	0.55	0.57	0.49	0.64	0.7	0.46	0.54	0.27	0.29
NR4A3-cg13655635	9	102588232	0.65	0.77	7.90E-05	5.40E-04	0.76	0.69	0.75	0.22	0.28
NR4A3-cg06145669	9	102589165	0.49	0.72	1.20E-07	2.90E-06	0.64	0.96	0.83	0.51	0.53
NR4A3-cg12190044	9	102590743	0.51	0.5	0.57	0.7	0.32	0.85	0.54	0.31	0.33
NR4A3-cg08042258	9	102591302	0.61	0.55	0.026	0.071	0.56	0.77	0.64	0.42	0.44
NR4A3-cg13480493	9	102613887	0.24	0.18	0.099	0.2	0.63	0.62	0.6	0.13	0.06
SUFU-cg10488141	10	104264014	0.01	0.01	0.0047	0.017	0.74	0.62	0.68	0.02	0
SUFU-cg15109571	10	104264023	0.02	0.02	0.26	0.4	0.18	1	0.57	0.06	0.05
SUFU-cg21381511	10	104264849	0.3	0.18	3.40E-06	4.10E-05	0.65	0.88	0.79	0.16	0.15
SUFU-cg26332985	10	104282218	0.82	0.82	0.91	0.95	0.56	0.54	0.51	0.84	0.82
SUFU-cg05096777	10	104283225	0.66	0.7	0.011	0.035	0.76	0.54	0.66	0.8	0.74
SUFU-cg05141578	10	104306658	0.53	0.65	3.50E-04	0.0019	0.91	0.46	0.73	0.73	0.75
SUFU-cg19207017	10	104316063	0.43	0.66	2.30E-04	0.0013	0.9	0.65	0.73	0.84	0.81
SUFU-cg13732216	10	104340664	0.85	0.88	0.019	0.055	0.49	0.81	0.65	0.82	0.84
SUFU-cg07787771	10	104341826	0.79	0.58	4.90E-10	1.00E-07	0.72	0.92	0.89	0.9	0.89
SUFU-cg13227624	10	104352735	0.82	0.83	0.57	0.7	0.31	0.81	0.46	0.82	0.8
SUFU-cg02662441	10	104355824	0.91	0.86	9.70E-08	2.60E-06	0.79	0.77	0.84	0.89	0.87
SUFU-cg03369906	10	104362847	0.89	0.89	0.32	0.47	0.73	0.46	0.56	0.89	0.89
SUFU-cg18580385	10	104364518	0.69	0.84	2.70E-04	0.0015	0.59	0.88	0.73	0.83	0.86
SUFU-cg24451653	10	104375165	0.79	0.8	0.88	0.93	0.43	0.77	0.51	0.81	0.78
SUFU-cg26731885	10	104380564	0.65	0.6	2.50E-04	0.0014	0.75	0.62	0.73	0.74	0.71
SUFU-cg09119776	10	104387263	0.26	0.26	0.98	0.99	0.68	0.46	0.5	0.55	0.54
SUFU-cg01347048	10	104387773	0.46	0.52	0.036	0.092	0.49	0.81	0.63	0.87	0.87
SUFU-cg18661379	10	104393081	0.43	0.52	0.034	0.088	0.47	0.81	0.63	0.24	0.26
ATM-cg19892525	11	108157498	0.72	0.74	0.11	0.21	0.29	0.96	0.6	0.54	0.51
ATM-cg12139707	11	108157812	0.92	0.92	0.27	0.42	0.5	0.69	0.57	0.89	0.9
ATM-cg05471373	11	108157868	0.92	0.93	0.4	0.55	0.26	0.92	0.55	0.9	0.92
ATM-cg27627854	11	108158382	0.76	0.78	0.89	0.94	0.49	0.69	0.51	0.82	0.89
ATM-cg04770025	11	108172798	0.87	0.89	0.13	0.24	0.37	0.85	0.6	0.86	0.91
ATM-cg02511767	11	108191117	0.88	0.89	1	1	0.57	0.54	0.5	0.86	0.92
ATM-cg08954307	11	108234750	0.91	0.91	0.71	0.81	0.55	0.58	0.48	0.89	0.92
ATM-cg21681962	11	108238305	0.91	0.92	0.032	0.083	0.63	0.69	0.64	0.85	0.89
EXT1-cg15684329	8	118825173	0.97	0.97	0.0016	0.0071	0.55	0.85	0.7	0.94	0.98
EXT1-cg14028708	8	118837943	0.92	0.93	0.12	0.23	0.56	0.65	0.6	0.86	0.9
EXT1-cg14388466	8	118843355	0.9	0.92	0.16	0.28	0.71	0.5	0.59	0.85	0.87
EXT1-cg14433070	8	118893219	0.91	0.91	0.33	0.48	0.33	0.85	0.56	0.84	0.88
EXT1-cg19883066	8	118896248	0.86	0.73	1.30E-08	4.80E-07	0.79	0.81	0.86	0.75	0.81
EXT1-cg12044130	8	118897243	0.88	0.86	0.063	0.14	0.39	0.92	0.62	0.8	0.88
EXT1-cg06401909	8	118909058	0.95	0.93	8.90E-04	0.0043	0.74	0.65	0.71	0.9	0.93
EXT1-cg22975816	8	118923048	0.93	0.93	0.8	0.87	0.17	0.92	0.52	0.9	0.91
EXT1-cg22271457	8	118939185	0.89	0.88	0.25	0.39	0.65	0.54	0.57	0.87	0.89
EXT1-cg01664039	8	118941962	0.88	0.89	0.08	0.17	0.62	0.62	0.61	0.85	0.85
EXT1-cg23554164	8	118960159	0.22	0.2	0.27	0.42	0.33	0.88	0.57	0.77	0.77
EXT1-cg03354108	8	118968448	0.73	0.61	1.50E-05	1.40E-04	0.77	0.73	0.77	0.79	0.8
EXT1-cg17448481	8	118991759	0.9	0.9	0.32	0.47	0.83	0.31	0.56	0.83	0.83
EXT1-cg22747380	8	118993090	0.75	0.63	3.70E-05	2.90E-04	0.79	0.73	0.76	0.37	0.4
EXT1-cg16573411	8	119003617	0.92	0.93	0.0023	0.0093	0.59	0.77	0.69	0.87	0.88
EXT1-cg00127070	8	119011673	0.78	0.81	0.88	0.93	0.38	0.73	0.49	0.84	0.87
EXT1-cg23918610	8	119018141	0.9	0.91	0.12	0.22	0.46	0.73	0.6	0.89	0.89
EXT1-cg03276982	8	119024055	0.68	0.76	0.032	0.084	0.53	0.69	0.64	0.87	0.87
EXT1-cg12977135	8	119036478	0.66	0.52	1.10E-05	1.10E-04	0.84	0.65	0.78	0.85	0.84
EXT1-cg11170956	8	119038325	0.92	0.9	0.39	0.55	0.55	0.5	0.45	0.9	0.91
EXT1-cg20389847	8	119043482	0.65	0.71	0.33	0.48	0.41	0.85	0.56	0.85	0.89
EXT1-cg21750659	8	119045287	0.86	0.86	0.99	1	0.18	0.92	0.5	0.83	0.86
EXT1-cg18144710	8	119047535	0.45	0.71	1.10E-07	2.80E-06	0.94	0.65	0.84	0.82	0.9
EXT1-cg20230340	8	119049938	0.88	0.87	0.12	0.22	0.87	0.35	0.6	0.85	0.89
EXT1-cg01423426	8	119064312	0.89	0.9	0.049	0.12	0.55	0.69	0.62	0.86	0.84
EXT1-cg01606878	8	119065431	0.9	0.9	0.2	0.33	0.43	0.77	0.58	0.84	0.83
EXT1-cg03599855	8	119073725	0.5	0.77	2.50E-09	1.90E-07	0.77	0.85	0.88	0.87	0.9
EXT1-cg04395788	8	119081939	0.8	0.62	1.50E-06	2.20E-05	0.85	0.69	0.8	0.84	0.82
EXT1-cg10090158	8	119083946	0.85	0.83	0.049	0.12	0.44	0.85	0.62	0.79	0.88
EXT1-cg20547777	8	119086580	0.64	0.53	4.40E-06	5.10E-05	0.79	0.81	0.79	0.65	0.63
EXT1-cg14485744	8	119086710	0.75	0.64	1.30E-05	1.30E-04	0.72	0.85	0.78	0.81	0.8
EXT1-cg16009311	8	119086762	0.63	0.5	1.80E-06	2.50E-05	0.74	0.88	0.8	0.62	0.67
EXT1-cg20582388	8	119088760	0.84	0.83	0.52	0.66	0.15	1	0.54	0.81	0.84
EXT1-cg15978494	8	119097956	0.92	0.92	0.16	0.28	0.5	0.77	0.59	0.87	0.92
EXT1-cg18016148	8	119101196	0.79	0.62	6.90E-08	1.90E-06	0.89	0.73	0.84	0.79	0.88
EXT1-cg11592677	8	119110466	0.54	0.57	0.37	0.53	0.65	0.54	0.56	0.78	0.78
EXT1-cg16286281	8	119120052	0.58	0.61	0.54	0.68	0.29	0.88	0.54	0.84	0.86
EXT1-cg05783185	8	119121281	0.17	0.14	0.68	0.8	0.32	0.88	0.53	0.37	0.46
EXT1-cg05313153	8	119122430	0.13	0.12	0.21	0.34	0.31	0.88	0.58	0.41	0.4
EXT1-cg08796640	8	119123054	0.02	0.02	0.23	0.37	0.46	0.77	0.58	0.05	0.02
EXT1-cg18975462	8	119123269	0.06	0.05	0.41	0.56	0.42	0.85	0.55	0.1	0.03
EXT1-cg02905663	8	119123707	0.03	0.03	0.14	0.26	0.73	0.5	0.59	0.08	0.08
EXT1-cg26579311	8	119124103	0.01	0.01	0.48	0.63	0.39	0.81	0.55	0.02	0
EXT1-cg22024281	8	119124108	0.01	0.01	0.93	0.96	0.9	0.27	0.49	0.02	0
EXT1-cg16892046	8	119124311	0.01	0.01	0.35	0.49	0.67	0.46	0.56	0.03	0.01
EXT1-cg07462677	8	119124462	0.03	0.03	0.71	0.82	0.61	0.5	0.52	0.09	0.05
EXT1-cg16374656	8	119124790	0.69	0.63	0.12	0.22	0.84	0.42	0.6	0.56	0.73
EXT1-cg15694987	8	119125345	0.34	0.33	0.82	0.89	0.99	0.12	0.51	0.82	0.8
ARHGEF12-cg17030562	11	120206461	0.07	0.06	0.91	0.95	0.5	0.65	0.51	0.13	0.09
ARHGEF12-cg16106770	11	120206550	0.03	0.03	0.41	0.56	0.6	0.62	0.55	0.05	0.04
ARHGEF12-cg26625290	11	120206574	0.04	0.04	0.43	0.58	0.39	0.81	0.55	0.1	0.06
ARHGEF12-cg10952477	11	120206932	0.02	0.02	0.0051	0.018	0.45	0.88	0.68	0.04	0.02
ARHGEF12-cg21468385	11	120207433	0.03	0.03	0.18	0.3	0.74	0.5	0.58	0.06	0.04
ARHGEF12-cg16757423	11	120207435	0.02	0.02	0.12	0.22	0.58	0.65	0.6	0.04	0.02
ARHGEF12-cg22276271	11	120207748	0.03	0.03	0.8	0.87	0.76	0.35	0.48	0.08	0.04
ARHGEF12-cg23618830	11	120207780	0.05	0.05	0.034	0.087	0.76	0.54	0.63	0.11	0.08
ARHGEF12-cg07099388	11	120207786	0.05	0.04	0.074	0.16	0.79	0.46	0.61	0.11	0.08
ARHGEF12-cg03274991	11	120207803	0.07	0.07	0.56	0.7	0.064	1	0.46	0.12	0.08
ARHGEF12-cg26098650	11	120207939	0.03	0.03	0.35	0.5	0.85	0.31	0.56	0.1	0.07
ARHGEF12-cg25242756	11	120207979	0.07	0.06	0.1	0.2	0.57	0.69	0.6	0.14	0.14
ARHGEF12-cg18567470	11	120208005	0.05	0.04	0.15	0.26	0.3	0.92	0.59	0.11	0.09
ARHGEF12-cg15143809	11	120208324	0.1	0.09	0.59	0.72	0.32	0.85	0.53	0.24	0.23
ARHGEF12-cg26681847	11	120208749	0.32	0.23	3.10E-04	0.0017	0.55	0.88	0.73	0.83	0.8
ARHGEF12-cg00395063	11	120210293	0.24	0.18	0.001	0.0049	0.56	0.88	0.71	0.35	0.32
ARHGEF12-cg15690696	11	120217718	0.41	0.26	1.50E-06	2.10E-05	0.82	0.73	0.8	0.74	0.69
ARHGEF12-cg12851792	11	120224074	0.86	0.88	0.083	0.17	0.45	0.77	0.61	0.83	0.79
ARHGEF12-cg10407488	11	120255253	0.67	0.69	0.39	0.54	0.74	0.5	0.55	0.83	0.87
ARHGEF12-cg12819548	11	120256570	0.82	0.78	0.033	0.086	0.87	0.42	0.63	0.85	0.88
ARHGEF12-cg15028899	11	120275443	0.66	0.61	0.014	0.043	0.42	0.92	0.65	0.71	0.67
ARHGEF12-cg08318018	11	120281137	0.71	0.75	0.18	0.3	0.32	0.92	0.59	0.75	0.8
ARHGEF12-cg04919489	11	120283690	0.87	0.86	0.7	0.81	0.77	0.38	0.52	0.82	0.79
ARHGEF12-cg12823408	11	120357076	0.92	0.9	0.0027	0.011	0.63	0.73	0.69	0.9	0.9
IL2-cg25065535	4	123374885	0.3	0.25	0.75	0.84	0.35	0.88	0.52	0.17	0.08
GPC3-cg17725109	NA	133093850	0.9	0.91	0.69	0.8	0.3	0.81	0.47	0.85	0.9
GPC3-cg06431415	NA	133115985	0.49	0.52	0.62	0.75	0.55	0.5	0.47	0.61	0.49
GPC3-cg11442732	NA	133118088	0.72	0.52	3.80E-06	4.40E-05	0.78	0.77	0.79	0.4	0.56
GPC3-cg02442693	NA	133118132	0.75	0.59	4.20E-07	8.00E-06	0.77	0.85	0.82	0.53	0.55
GPC3-cg09760728	NA	133118344	0.62	0.46	2.00E-06	2.70E-05	0.8	0.77	0.8	0.4	0.43
GPC3-cg05445331	NA	133119028	0.35	0.2	0.0061	0.021	0.58	0.81	0.67	0.17	0.29
GPC3-cg06384623	NA	133119308	0.25	0.22	0.18	0.3	0.86	0.46	0.58	0.29	0.36
GPC3-cg07297906	NA	133119578	0.13	0.22	0.46	0.61	0.91	0.42	0.55	0.3	0.39
GPC3-cg27496708	NA	133119594	0.1	0.18	0.47	0.62	0.92	0.42	0.55	0.24	0.38
GPC3-cg16272791	NA	133119921	0.14	0.22	0.61	0.74	0.85	0.42	0.53	0.28	0.44
GPC3-cg14867863	NA	133119961	0.14	0.21	0.52	0.66	0.92	0.42	0.54	0.29	0.38
TSC1-cg14322570	9	135769402	0.63	0.73	0.0085	0.028	0.51	0.81	0.67	0.87	0.86
TSC1-cg14564332	9	135776260	0.86	0.89	0.72	0.82	0.34	0.92	0.52	0.86	0.92
TSC1-cg14211075	9	135818481	0.66	0.52	3.60E-06	4.30E-05	0.69	0.81	0.79	0.71	0.77
TSC1-cg04648087	9	135819397	0.06	0.05	0.63	0.76	0.47	0.65	0.53	0.12	0.04
TSC1-cg07738800	9	135819856	0.03	0.03	0.6	0.73	0.56	0.54	0.53	0.09	0.04
TSC1-cg14350545	9	135820463	0.05	0.06	0.63	0.76	0.18	0.92	0.53	0.11	0.06
TSC1-cg19350728	9	135820526	0.04	0.04	0.11	0.22	0.82	0.38	0.6	0.08	0.05
TSC1-cg14061503	9	135820653	0.06	0.06	0.46	0.61	0.54	0.62	0.55	0.13	0.08
TSC1-cg19393006	9	135820767	0.58	0.5	0.0012	0.0055	0.56	0.85	0.7	0.62	0.52
TNFAIP3-cg23696891	6	138187872	0.05	0.04	0.24	0.38	0.16	1	0.57	0.07	0.06
TNFAIP3-cg06779945	6	138188320	0.02	0.02	0.044	0.11	0.72	0.54	0.63	0.07	0.03
TNFAIP3-cg05131254	6	138188363	0.03	0.02	0.47	0.63	0.21	0.92	0.55	0.08	0.05
TNFAIP3-cg08667148	6	138188411	0.03	0.03	0.4	0.55	0.46	0.77	0.55	0.08	0.04
TNFAIP3-cg08644612	6	138188425	0.02	0.02	0.17	0.29	0.93	0.27	0.59	0.04	0.02
TNFAIP3-cg00847892	6	138188446	0.02	0.02	0.84	0.91	0.65	0.46	0.51	0.05	0.04
TNFAIP3-cg15380607	6	138188545	0.03	0.03	0.12	0.23	0.57	0.69	0.6	0.08	0.08
TNFAIP3-cg12214665	6	138188557	0.04	0.03	0.16	0.28	0.51	0.77	0.59	0.08	0.07
TNFAIP3-cg09763362	6	138188575	0.05	0.05	0.3	0.45	0.73	0.5	0.57	0.09	0.07
TNFAIP3-cg18264753	6	138188625	0.05	0.05	0.065	0.14	0.39	0.85	0.62	0.1	0.1
TNFAIP3-cg14527802	6	138188823	0.03	0.03	0.92	0.96	0.85	0.23	0.49	0.06	0.01
TNFAIP3-cg26960647	6	138188928	0.04	0.04	0.53	0.67	0.42	0.73	0.54	0.09	0.04
TNFAIP3-cg25971086	6	138189304	0.04	0.04	0.54	0.68	0.61	0.58	0.54	0.07	0.04
TNFAIP3-cg27031112	6	138189332	0.03	0.03	0.41	0.56	0.34	0.85	0.55	0.06	0.02
TNFAIP3-cg22014112	6	138192658	0.44	0.66	6.80E-05	4.80E-04	0.86	0.62	0.75	0.74	0.66
TNFAIP3-cg11812071	6	138200097	0.84	0.85	0.24	0.38	0.81	0.46	0.57	0.88	0.88
TNFAIP3-cg25934495	6	138200136	0.76	0.74	0.017	0.05	0.44	0.88	0.65	0.88	0.87
TNFAIP3-cg01981433	6	138200309	0.83	0.83	0.51	0.66	0.49	0.69	0.54	0.87	0.86
TNFAIP3-cg19862242	6	138200334	0.58	0.54	0.03	0.079	0.44	0.96	0.64	0.71	0.73
TNFAIP3-cg18287768	6	138200387	0.81	0.8	0.14	0.25	0.35	0.85	0.59	0.84	0.85
TNFAIP3-cg12200164	6	138200679	0.89	0.9	0.78	0.86	0.26	0.81	0.48	0.85	0.9
TNFAIP3-cg12050508	6	138202458	0.82	0.82	0.84	0.91	0.17	0.92	0.49	0.74	0.66
TNFAIP3-cg05987705	6	138204169	0.85	0.86	0.4	0.55	0.73	0.46	0.55	0.78	0.86
NOTCH1-cg03348937	9	139389768	0.82	0.85	0.43	0.58	0.22	1	0.55	0.85	0.86
NOTCH1-cg13613245	9	139390036	0.88	0.88	0.56	0.69	0.79	0.35	0.54	0.87	0.87
NOTCH1-cg21245132	9	139390655	0.92	0.92	0.85	0.91	0.69	0.46	0.51	0.8	0.82
NOTCH1-cg14528979	9	139390733	0.86	0.86	0.98	0.99	0.69	0.46	0.5	0.84	0.85
NOTCH1-cg13593436	9	139392621	0.82	0.81	0.54	0.68	0.48	0.65	0.54	0.82	0.78
NOTCH1-cg06338150	9	139392895	0.89	0.88	0.013	0.041	0.37	0.92	0.66	0.86	0.84
NOTCH1-cg13468680	9	139393050	0.81	0.76	6.20E-07	1.10E-05	0.8	0.85	0.82	0.82	0.79
NOTCH1-cg14570652	9	139393736	0.98	0.98	0.11	0.21	0.52	0.73	0.6	0.97	0.98
NOTCH1-cg04387952	9	139393948	0.81	0.78	0.003	0.012	0.53	0.81	0.69	0.85	0.82
NOTCH1-cg14554244	9	139393956	0.65	0.63	0.0036	0.013	0.44	0.92	0.68	0.72	0.66
NOTCH1-cg14364472	9	139394549	0.94	0.89	2.40E-05	2.00E-04	0.63	0.85	0.77	0.95	0.97
NOTCH1-cg13856295	9	139396418	0.91	0.91	0.99	1	0.34	0.81	0.5	0.9	0.92
NOTCH1-cg10835306	9	139396760	0.92	0.92	0.7	0.81	0.65	0.46	0.52	0.88	0.87
NOTCH1-cg13463847	9	139397519	0.69	0.68	0.64	0.77	0.85	0.31	0.53	0.82	0.8
NOTCH1-cg02406828	9	139398572	0.8	0.8	0.9	0.94	0.32	0.77	0.49	0.75	0.81
NOTCH1-cg13876222	9	139399348	0.96	0.96	0.029	0.077	0.39	0.88	0.64	0.73	0.83
NOTCH1-cg14334350	9	139400168	0.88	0.88	0.18	0.3	0.79	0.54	0.58	0.74	0.8
NOTCH1-cg13537499	9	139401023	0.7	0.69	0.48	0.63	0.082	1	0.46	0.77	0.75
NOTCH1-cg14178775	9	139401589	0.97	0.97	0.21	0.34	0.36	0.85	0.58	0.94	0.96
NOTCH1-cg07688262	9	139401931	0.85	0.84	0.3	0.45	0.76	0.42	0.57	0.84	0.82
NOTCH1-cg13798431	9	139402542	0.99	0.98	0.063	0.14	0.64	0.62	0.62	0.97	0.99
NOTCH1-cg14479303	9	139402887	0.9	0.88	0.031	0.08	0.35	0.92	0.64	0.88	0.88
NOTCH1-cg12566821	9	139403313	0.91	0.91	0.7	0.81	0.59	0.54	0.52	0.88	0.89
NOTCH1-cg14225168	9	139403827	0.6	0.63	0.073	0.16	0.61	0.73	0.61	0.48	0.52
NOTCH1-cg14205001	9	139406515	0.81	0.75	3.70E-09	2.30E-07	0.93	0.69	0.87	0.81	0.79
NOTCH1-cg14488715	9	139407288	0.89	0.87	0.0055	0.019	0.5	0.85	0.68	0.89	0.91
NOTCH1-cg05784201	9	139407609	0.9	0.9	0.75	0.84	0.35	0.88	0.52	0.87	0.86
NOTCH1-cg01220822	9	139407979	0.84	0.83	0.18	0.31	0.39	0.81	0.58	0.83	0.82
NOTCH1-cg13415390	9	139408993	0.73	0.74	0.62	0.75	0.89	0.23	0.53	0.78	0.82
NOTCH1-cg00184461	9	139409725	0.54	0.54	0.94	0.96	0.69	0.42	0.5	0.79	0.77
NOTCH1-cg14114284	9	139410088	0.98	0.98	0.54	0.68	0.53	0.69	0.54	0.96	0.98
NOTCH1-cg05019807	9	139410393	0.84	0.83	0.027	0.074	0.63	0.62	0.64	0.85	0.83
NOTCH1-cg14494733	9	139410910	0.9	0.88	0.021	0.061	0.49	0.77	0.65	0.87	0.86
NOTCH1-cg27154237	9	139412404	0.77	0.73	0.041	0.1	0.81	0.5	0.63	0.84	0.82
NOTCH1-cg14120703	9	139416102	0.76	0.71	0.1	0.2	0.5	0.81	0.6	0.58	0.59
NOTCH1-cg03152353	9	139417194	0.84	0.86	0.0034	0.013	0.81	0.54	0.69	0.59	0.67
NOTCH1-cg13996750	9	139419958	0.84	0.79	0.012	0.036	0.75	0.54	0.66	0.82	0.83
NOTCH1-cg00127408	9	139420471	0.68	0.52	5.30E-12	7.80E-09	0.86	0.88	0.94	0.7	0.6
NOTCH1-cg13659914	9	139420642	0.69	0.5	6.90E-10	1.10E-07	0.71	0.92	0.89	0.8	0.79
NOTCH1-cg26779406	9	139421104	0.81	0.61	6.40E-11	2.40E-08	0.79	0.92	0.91	0.82	0.8
NOTCH1-cg13725899	9	139422109	0.85	0.63	4.20E-08	1.30E-06	0.66	0.92	0.85	0.91	0.93
NOTCH1-cg00407944	9	139424152	0.58	0.59	0.32	0.47	0.59	0.65	0.56	0.33	0.35
NOTCH1-cg13951862	9	139425582	0.83	0.8	0.067	0.15	0.22	1	0.62	0.75	0.8
NOTCH1-cg14217861	9	139426233	0.87	0.79	7.60E-04	0.0037	0.47	0.92	0.71	0.77	0.85
NOTCH1-cg14410964	9	139427106	0.76	0.76	0.93	0.96	0.57	0.54	0.49	0.55	0.59
NOTCH1-cg12076931	9	139427171	0.76	0.76	0.97	0.98	0.25	0.88	0.5	0.51	0.53
NOTCH1-cg13861904	9	139428006	0.51	0.58	0.19	0.32	0.39	0.81	0.58	0.04	0.03
NOTCH1-cg19687075	9	139428384	0.35	0.46	0.0014	0.0062	0.82	0.65	0.7	0.16	0.11
NOTCH1-cg14303017	9	139428880	0.69	0.63	0.038	0.095	0.52	0.73	0.63	0.83	0.81
NOTCH1-cg14240223	9	139429185	0.7	0.66	0.022	0.062	0.38	0.96	0.65	0.64	0.61
NOTCH1-cg14091497	9	139430748	0.79	0.76	6.40E-07	1.20E-05	0.79	0.77	0.81	0.72	0.73
NOTCH1-cg14392677	9	139432990	0.41	0.53	0.0041	0.015	0.74	0.69	0.68	0.33	0.3
NOTCH1-cg13547889	9	139433088	0.31	0.41	0.001	0.005	0.8	0.62	0.71	0.4	0.29
NOTCH1-cg21234123	9	139435339	0.85	0.81	0.0016	0.0071	0.6	0.85	0.7	0.85	0.84
NOTCH1-cg14363954	9	139437479	0.7	0.59	8.50E-07	1.40E-05	0.56	0.96	0.81	0.69	0.68
NOTCH1-cg01909856	9	139438290	0.58	0.44	2.00E-04	0.0011	0.51	0.96	0.74	0.79	0.8
NOTCH1-cg21296037	9	139439223	0.05	0.05	0.55	0.69	0.17	1	0.54	0.09	0.04
NOTCH1-cg20042228	9	139439761	0.04	0.05	0.19	0.32	0.26	0.92	0.58	0.1	0.05
NOTCH1-cg14473974	9	139439826	0.09	0.09	0.94	0.96	0.23	0.92	0.5	0.17	0.13
NOTCH1-cg16829154	9	139440704	0.04	0.04	0.93	0.96	0.46	0.62	0.49	0.09	0.05
NOTCH1-cg07658207	9	139441374	0.05	0.05	0.94	0.96	0.85	0.27	0.49	0.1	0.06
FBXW7-cg25137590	4	153242621	0.87	0.89	0.059	0.13	0.51	0.73	0.62	0.82	0.9
FBXW7-cg01349053	4	153255985	0.88	0.88	0.91	0.95	0.97	0.15	0.51	0.87	0.91
FBXW7-cg05052463	4	153274105	0.29	0.43	0.032	0.083	0.97	0.46	0.64	0.68	0.55
FBXW7-cg21987515	4	153274118	0.28	0.42	0.018	0.053	0.99	0.46	0.65	0.64	0.51
FBXW7-cg23600314	4	153304814	0.9	0.9	0.32	0.47	0.74	0.5	0.56	0.88	0.89
FBXW7-cg05647891	4	153346037	0.83	0.86	0.0076	0.025	0.65	0.65	0.67	0.59	0.71
FBXW7-cg01181485	4	153454027	0.66	0.62	0.0057	0.02	0.57	0.88	0.67	0.75	0.71
FBXW7-cg07562742	4	153455963	0.09	0.08	0.17	0.29	0.35	0.88	0.59	0.14	0.07
FBXW7-cg03371306	4	153456039	0.04	0.04	0.093	0.19	0.55	0.73	0.61	0.09	0.05
FBXW7-cg10236503	4	153456147	0.02	0.02	0.53	0.67	0.83	0.31	0.54	0.06	0.05
FBXW7-cg20095036	4	153456176	0.04	0.03	0.0012	0.0056	0.74	0.73	0.7	0.07	0.1
FBXW7-cg18357563	4	153456325	0.02	0.02	0.49	0.64	0.47	0.73	0.54	0.05	0.03
FBXW7-cg05287690	4	153456344	0.06	0.06	0.87	0.92	0.25	0.88	0.51	0.12	0.06
FBXW7-cg23992697	4	153456369	0.04	0.03	5.90E-04	0.003	0.61	0.77	0.72	0.07	0.06
FBXW7-cg25618513	4	153456716	0.03	0.03	0.037	0.092	0.67	0.62	0.63	0.06	0.05
FBXW7-cg20689054	4	153457152	0.08	0.09	0.14	0.25	0.72	0.54	0.59	0.14	0.09
FBXW7-cg18913103	4	153457599	0.03	0.03	0.0066	0.023	0.75	0.62	0.67	0.05	0.03
NPM1-cg02478379	5	170814123	0.14	0.09	0.029	0.078	0.54	0.73	0.64	0.21	0.17
NPM1-cg10513437	5	170814177	0.11	0.06	0.0022	0.009	0.9	0.46	0.69	0.11	0.08
NPM1-cg24145210	5	170814287	0.04	0.03	0.22	0.36	0.84	0.38	0.58	0.07	0.04
NPM1-cg13912748	5	170814454	0.05	0.04	0.32	0.47	0.27	0.92	0.56	0.08	0.05
NPM1-cg20168709	5	170814516	0.04	0.04	0.92	0.96	0.76	0.38	0.51	0.08	0.04
NPM1-cg02733385	5	170814529	0.03	0.02	0.021	0.059	0.74	0.58	0.65	0.06	0.06
NPM1-cg06950873	5	170814540	0.05	0.05	0.65	0.77	0.68	0.5	0.53	0.09	0.07
NPM1-cg21115484	5	170814542	0.02	0.02	0.18	0.3	0.85	0.42	0.58	0.04	0.02
NPM1-cg01206923	5	170814550	0.02	0.02	1.50E-04	9.10E-04	0.81	0.62	0.74	0.04	0.01
NPM1-cg24179483	5	170814656	0.02	0.02	0.36	0.51	0.85	0.35	0.56	0.04	0.02
NPM1-cg05924065	5	170814782	0.02	0.02	0.29	0.44	0.81	0.38	0.57	0.04	0.02
NPM1-cg16582978	5	170814878	0.02	0.01	0.12	0.22	0.83	0.38	0.6	0.03	0.02
NPM1-cg00016156	5	170815183	0.04	0.03	0.073	0.16	0.78	0.42	0.61	0.08	0.05
NPM1-cg25980344	5	170815414	0.04	0.04	0.16	0.28	0.81	0.46	0.59	0.08	0.04
NPM1-cg14039952	5	170815461	0.03	0.03	0.21	0.35	0.66	0.58	0.58	0.07	0.03
NPM1-cg14722509	5	170815938	0.07	0.06	0.89	0.94	0.48	0.65	0.51	0.11	0.06
NPM1-cg17385847	5	170815958	0.1	0.08	0.17	0.29	0.54	0.69	0.59	0.13	0.05
NPM1-cg16534854	5	170815995	0.06	0.05	0.32	0.47	0.51	0.65	0.56	0.09	0.03
NPM1-cg11927233	5	170816542	0.22	0.25	0.073	0.16	0.52	0.77	0.61	0.3	0.27
NPM1-cg13019512	5	170834565	0.8	0.77	0.035	0.089	0.34	1	0.63	0.88	0.87
MDM4-cg18119609	1	204485302	0.05	0.04	0.13	0.25	0.45	0.81	0.59	0.08	0.05
MDM4-cg20286844	1	204485360	0.04	0.03	0.077	0.16	0.78	0.46	0.61	0.06	0.03
MDM4-cg26311658	1	204485518	0.05	0.05	0.73	0.83	0.59	0.58	0.52	0.1	0.06
MDM4-cg21680979	1	204485559	0.06	0.06	0.97	0.99	0.23	0.92	0.5	0.12	0.13
MDM4-cg23807009	1	204485655	0.03	0.03	0.045	0.11	0.72	0.58	0.63	0.07	0.03
MDM4-cg06812225	1	204485782	0.2	0.2	0.23	0.37	0.44	0.81	0.58	0.29	0.27
MDM4-cg02067431	1	204489016	0.95	0.95	0.85	0.91	0.51	0.65	0.51	0.92	0.93
MDM4-cg17158762	1	204518670	0.85	0.79	4.80E-07	9.00E-06	0.7	0.96	0.82	0.86	0.88
CREB1-cg10723020	2	208393829	0.05	0.05	0.11	0.21	0.89	0.38	0.6	0.08	0.05
CREB1-cg23761332	2	208393956	0.04	0.04	0.063	0.14	0.54	0.73	0.62	0.08	0.04
CREB1-cg01724041	2	208393966	0.02	0.02	0.9	0.94	0.41	0.65	0.49	0.04	0.02
CREB1-cg03090513	2	208394450	0.02	0.02	0.0015	0.0068	0.83	0.58	0.7	0.05	0.02
CREB1-cg22739477	2	208394512	0.02	0.02	0.026	0.071	0.77	0.54	0.64	0.04	0.02
CREB1-cg19956940	2	208394514	0.02	0.01	0.29	0.44	0.75	0.46	0.57	0.02	0.01
CREB1-cg06691214	2	208394839	0.03	0.03	0.94	0.96	0.32	0.81	0.51	0.05	0.02
CREB1-cg14237317	2	208394971	0.01	0.01	1	1	0.92	0.19	0.5	0.03	0.01
CREB1-cg05727155	2	208394989	0.02	0.02	0.46	0.61	0.49	0.65	0.55	0.04	0.02
CREB1-cg18579327	2	208395557	0.03	0.03	0.68	0.79	0.51	0.62	0.53	0.07	0.04
CREB1-cg10495393	2	208402967	0.79	0.73	5.00E-05	3.70E-04	0.72	0.81	0.76	0.73	0.8
CREB1-cg06629337	2	208424151	0.94	0.94	0.28	0.43	0.43	0.81	0.57	0.9	0.92
CREB1-cg05019488	2	208465734	0.86	0.86	0.069	0.15	0.56	0.65	0.62	0.88	0.92
FH-cg27317576	1	241682243	0.05	0.04	0.53	0.67	0.52	0.54	0.46	0.09	0.05
FH-cg17371249	1	241682474	0.03	0.03	0.29	0.44	0.4	0.85	0.57	0.07	0.03
FH-cg23921145	1	241682627	0.06	0.06	0.44	0.59	0.56	0.62	0.55	0.09	0.07
FH-cg17895289	1	241682884	0.02	0.02	0.39	0.55	0.63	0.62	0.55	0.03	0.01
FH-cg24335600	1	241682994	0.03	0.03	0.53	0.67	0.71	0.46	0.54	0.05	0.03
FH-cg06803184	1	241683075	0.04	0.04	0.54	0.68	0.81	0.31	0.54	0.08	0.05
FH-cg06951363	1	241683161	0.06	0.06	0.43	0.58	0.83	0.35	0.55	0.09	0.05
